# Supplementary material for: Human macrophages release exosomes containing anti-inflammatory microRNAs after phagocytosis of Leishmania infantum
Source: Front Immunol. 2025 Dec 10;16:1593829. doi: 10.3389/fimmu.2025.1593829 (PMC12727609; doi:10.3389/fimmu.2025.1593829)
Supplement: Supplementary Table 1 — Full NanoString database. All results from the nanoString output are included. The samples included total RNA from uninfected (un) or infected human MDMs from each of three donors (1, 2, 3). Data represent the “counts” (arbitrary units) derived from fluorescence intensity of hybridization to each of 827 probes corresponding to the known human miRNAs and normalization controls. The data shown were normalized to the top 100 expressed miRNAs. The limit of detection was 20 counts, so rows in which all counts were 20 indicate miRNAs that were not expressed. [file Table1.xlsx]

## Sheet: Table S1
Supplemental Table S1. Full NanoString database
miRNA	un 1	un 2	un 3	inf 1	inf 2	inf 3
hsa-let-7a-5p	156.39	50.1	20	238.87	78.66	573.22
hsa-let-7b-5p	504.29	77.65	20	349.36	61.18	218.27
hsa-let-7c-5p	24.74	20	20	21.79	20	20
hsa-let-7d-5p	28.73	20	20	35.01	20	60.65
hsa-let-7e-5p	20	20	20	20	20	73.47
hsa-let-7f-5p	20	20	20	20	20	45.28
hsa-let-7g-5p	125.27	77.65	20	216.31	20	433.97
hsa-let-7i-5p	20	20	20	20	20	93.54
hsa-miR-1-3p	20	20	20	20	20	20
hsa-miR-1-5p	20	20	20	20	20	20
hsa-miR-100-5p	20	20	20	20	20	20
hsa-miR-101-3p	20	20	20	20	20	20
hsa-miR-103a-3p	20	20	20	20	20	20
hsa-miR-105-5p	20	20	20	20	20	20
hsa-miR-106a-5p+hsa-miR-17-5p	37.5	20	20	24.9	20	37.59
hsa-miR-106b-5p	20	50.1	20	20	20	20
hsa-miR-107	23.14	65.12	20	20	20	23.07
hsa-miR-10a-5p	20	20	20	20	20	20
hsa-miR-10b-5p	20	20	20	20	20	20
hsa-miR-1178-3p	20	20	20	20	20	20
hsa-miR-1180-3p	20	20	20	20	20	20
hsa-miR-1183	20	20	20	20	20	20
hsa-miR-1185-1-3p	20	20	20	20	20	20
hsa-miR-1185-2-3p	20	20	20	20	20	20
hsa-miR-1185-5p	20	20	20	20	20	20
hsa-miR-1193	20	20	20	20	20	20
hsa-miR-1197	20	20	20	20	20	20
hsa-miR-1200	20	20	20	20	20	20
hsa-miR-1202	20	20	20	20	20	20
hsa-miR-1203	20	20	20	20	20	20
hsa-miR-1204	20	20	20	20	20	20
hsa-miR-1205	20	20	20	20	20	20
hsa-miR-1206	20	20	20	20	20	20
hsa-miR-122-5p	20	20	20	20	20	20
hsa-miR-1224-3p	20	20	20	20	20	20
hsa-miR-1224-5p	20	20	20	20	20	20
hsa-miR-1226-3p	20	20	20	20	20	20
hsa-miR-1228-3p	20	20	73.25	20	20	20
hsa-miR-1233-3p	20	20	20	20	20	20
hsa-miR-1234-3p	20	20	20	20	20	20
hsa-miR-1236-3p	20	20	20	20	20	20
hsa-miR-124-3p	20	20	20	20	20	20
hsa-miR-1244	20	20	20	20	20	20
hsa-miR-1245a	20	20	20	20	20	20
hsa-miR-1245b-3p	20	20	20	20	20	20
hsa-miR-1245b-5p	20	20	20	20	20	20
hsa-miR-1246	2159.19	95.18	20	967.94	859.4	389.12
hsa-miR-1247-5p	20	20	20	20	20	20
hsa-miR-1248	20	20	20	20	20	20
hsa-miR-1249-3p	20	20	20	20	20	20
hsa-miR-1249-5p	20	20	20	20	20	20
hsa-miR-1250-5p	20	20	20	20	20	20
hsa-miR-1252-5p	20	20	20	20	20	20
hsa-miR-1253	23.14	20	20	20	20	21.78
hsa-miR-1254	20	20	20	20	20	20
hsa-miR-1255a	20	20	20	20	20	20
hsa-miR-1255b-5p	20	20	20	20	20	20
hsa-miR-1257	20	20	20	20	20	20
hsa-miR-1258	20	20	20	20	58.26	20
hsa-miR-125a-3p	20	20	20	20	20	20
hsa-miR-125a-5p	20	20	20	20	20	82.44
hsa-miR-125b-5p	20	20	20	20	20	20
hsa-miR-126-3p	20	20	20	20	20	23.07
hsa-miR-1260a	20	20	20	20	20	20
hsa-miR-1260b	20	20	20	20	20	20
hsa-miR-1261	20	20	20	20	20	20
hsa-miR-1262	20	20	20	20	20	20
hsa-miR-1264	20	20	20	20	20	20
hsa-miR-1266-5p	20	20	20	20	20	20
hsa-miR-1268a	20	20	20	20	20	20
hsa-miR-1268b	20	20	20	20	20	20
hsa-miR-1269a	20	20	20	20	20	20
hsa-miR-1269b	20	20	20	20	20	20
hsa-miR-127-3p	20	20	20	20	20	20
hsa-miR-127-5p	20	20	20	20	20	20
hsa-miR-1270	20	20	20	20	20	20
hsa-miR-1271-3p	20	20	20	20	20	20
hsa-miR-1271-5p	20	20	20	20	20	20
hsa-miR-1272	20	20	20	20	20	20
hsa-miR-1273c	20	20	20	20	20	20
hsa-miR-1275	20	20	20	20	20	20
hsa-miR-1276	20	20	20	20	20	20
hsa-miR-1277-3p	20	20	20	20	20	20
hsa-miR-1278	20	20	20	20	20	20
hsa-miR-1279	20	20	20	20	20	20
hsa-miR-128-1-5p	20	20	20	20	20	20
hsa-miR-128-2-5p	20	20	20	20	20	20
hsa-miR-128-3p	20	20	20	20	20	20
hsa-miR-1281	20	20	20	20	20	20
hsa-miR-1283	20	20	20	20	20	20
hsa-miR-1285-3p	20	20	20	20	20	20
hsa-miR-1285-5p	78.2	100.19	92.36	44.35	20	38.02
hsa-miR-1286	22.34	20	20	20	20	20
hsa-miR-1287-3p	20	20	20	20	20	20
hsa-miR-1287-5p	20	20	20	20	20	20
hsa-miR-1288-3p	20	20	20	20	20	20
hsa-miR-1289	20	20	20	20	20	20
hsa-miR-129-2-3p	20	62.62	20	20	20	20
hsa-miR-129-5p	20	20	20	20	20	20
hsa-miR-1290	20	20	20	20	20	20
hsa-miR-1291	20	20	20	20	20	20
hsa-miR-1293	20	20	20	20	20	20
hsa-miR-1295a	20	72.64	70.07	26.45	20	20
hsa-miR-1296-3p	20	20	20	20	20	20
hsa-miR-1296-5p	20	20	20	20	20	20
hsa-miR-1297	20	20	20	20	20	20
hsa-miR-1298-5p	20	20	20	20	20	20
hsa-miR-1299	20	55.11	20	20	20	20
hsa-miR-1301-3p	20	20	20	20	20	20
hsa-miR-1302	20	20	20	20	20	20
hsa-miR-1303	20	20	20	20	20	20
hsa-miR-1304-3p	20	20	20	20	20	20
hsa-miR-1304-5p	20	20	20	20	20	20
hsa-miR-1305	55.06	57.61	73.25	33.46	20	41.01
hsa-miR-1306-3p	20	20	20	20	20	20
hsa-miR-1306-5p	20	20	20	20	20	20
hsa-miR-1307-3p	20	20	20	20	20	20
hsa-miR-1307-5p	20	20	20	20	20	20
hsa-miR-130a-3p	20	20	20	20	20	20
hsa-miR-130b-3p	20	20	20	20	20	20
hsa-miR-132-3p	111.71	20	20	112.04	20	93.12
hsa-miR-1322	20	20	20	20	20	20
hsa-miR-1323	20	20	20	20	20	20
hsa-miR-133a-3p	20	20	20	20	20	20
hsa-miR-133a-5p	20	20	20	20	20	20
hsa-miR-133b	20	20	20	20	20	20
hsa-miR-134-3p	20	20	20	20	20	20
hsa-miR-134-5p+hsa-miR-6728-5p	20	20	20	20	20	20
hsa-miR-135a-5p	20	20	20	20	20	20
hsa-miR-135b-5p	20	20	20	20	20	20
hsa-miR-136-5p	20	20	20	20	20	20
hsa-miR-137	20	20	20	20	20	20
hsa-miR-138-5p	20	20	20	20	20	20
hsa-miR-139-3p	20	20	20	20	20	20
hsa-miR-139-5p	20	20	20	20	20	20
hsa-miR-140-3p	20	20	20	20	20	20
hsa-miR-140-5p	29.52	20	20	20	20	38.02
hsa-miR-141-3p	20	20	20	20	20	20
hsa-miR-142-3p	435.67	57.61	98.73	361.03	125.27	1464.66
hsa-miR-142-5p	20	20	20	20	20	20
hsa-miR-143-3p	20	20	20	20	20	20
hsa-miR-144-3p	20	20	20	20	20	20
hsa-miR-145-5p	20	20	20	20	20	20
hsa-miR-1469	20	20	20	20	20	20
hsa-miR-146a-5p	110.91	20	20	163.4	99.05	292.59
hsa-miR-146b-3p	20	20	20	20	20	20
hsa-miR-146b-5p	20	20	20	20	20	38.02
hsa-miR-147a	20	20	20	20	20	20
hsa-miR-147b	20	20	20	20	20	20
hsa-miR-148a-3p	34.31	20	20	20	20	20
hsa-miR-148b-3p	279.27	20	20	99.59	20	56.38
hsa-miR-149-5p	20	20	20	20	20	20
hsa-miR-150-5p	129.26	325.62	20	148.61	288.41	569.8
hsa-miR-151a-3p	20	20	20	20	20	20
hsa-miR-151a-5p	20	20	20	20	20	20
hsa-miR-151b	20	20	20	20	20	20
hsa-miR-152-3p	20	20	20	20	20	20
hsa-miR-152-5p	20	20	20	20	20	20
hsa-miR-153-3p	20	20	20	20	20	20
hsa-miR-1537-3p	27.13	20	20	39.68	20	20
hsa-miR-154-5p	20	20	20	20	20	20
hsa-miR-155-5p	22.34	20	20	20	20	262.69
hsa-miR-15a-5p	343.91	20	20	108.93	20	123.02
hsa-miR-15b-5p	148.41	20	20	66.14	20	61.08
hsa-miR-16-5p	106.92	20	20	86.37	20	124.72
hsa-miR-181a-2-3p	20	20	20	20	20	20
hsa-miR-181a-3p	20	20	20	20	20	20
hsa-miR-181a-5p	230.6	20	20	190.63	20	122.16
hsa-miR-181b-2-3p	20	20	20	20	20	20
hsa-miR-181b-5p+hsa-miR-181d-5p	20	20	20	20	20	20
hsa-miR-181c-5p	20	20	20	20	20	20
hsa-miR-181d-3p	20	20	20	20	20	20
hsa-miR-182-3p	20	20	20	20	20	20
hsa-miR-182-5p	20	20	20	20	20	20
hsa-miR-1827	20	20	20	20	20	20
hsa-miR-183-5p	20	20	20	20	20	20
hsa-miR-184	20	20	20	20	20	20
hsa-miR-185-5p	24.74	20	20	43.57	20	20
hsa-miR-186-5p	22.34	60.12	20	33.46	20	23.07
hsa-miR-187-3p	20	20	66.88	20	20	20
hsa-miR-188-3p	20	20	20	20	20	20
hsa-miR-188-5p	20	20	66.88	20	20	20
hsa-miR-18a-5p	20	20	20	20	20	20
hsa-miR-18b-5p	20	20	20	20	20	20
hsa-miR-1908-3p	20	20	20	20	20	20
hsa-miR-1908-5p	20	20	20	20	20	20
hsa-miR-1909-3p	20	20	20	20	20	20
hsa-miR-190a-3p	20	20	20	20	20	20
hsa-miR-190a-5p	20	20	20	20	20	20
hsa-miR-190b	20	20	20	20	20	20
hsa-miR-191-5p	225.02	20	20	477.74	134.01	619.78
hsa-miR-1910-3p	20	20	20	20	20	20
hsa-miR-1910-5p	20	20	20	20	20	20
hsa-miR-1915-3p	20	20	20	20	20	37.59
hsa-miR-192-5p	20	20	20	20	20	20
hsa-miR-193a-3p	20	20	20	20	20	20
hsa-miR-193a-5p+hsa-miR-193b-5p	20	20	20	20	20	20
hsa-miR-193b-3p	20	20	20	20	20	20
hsa-miR-194-5p	20	20	20	20	20	20
hsa-miR-195-5p	20	20	20	20	20	20
hsa-miR-196a-3p	20	20	20	20	20	20
hsa-miR-196a-5p	20	50.1	20	20	20	20
hsa-miR-196b-5p	20	20	20	20	20	20
hsa-miR-197-3p	20	20	20	20	20	20
hsa-miR-197-5p	20	72.64	76.44	20	58.26	20
hsa-miR-1972	35.11	20	20	20	20	20
hsa-miR-1973	20	20	20	20	20	20
hsa-miR-1976	20	20	20	20	20	20
hsa-miR-198	20	20	20	20	20	20
hsa-miR-199a-3p+hsa-miR-199b-3p	24.74	52.6	20	24.12	20	20
hsa-miR-199a-5p	20	20	73.25	20	20	20
hsa-miR-199b-5p	22.34	55.11	20	24.9	20	20
hsa-miR-19a-3p	20	20	20	20	20	20
hsa-miR-19b-3p	20	20	20	20	20	20
hsa-miR-200a-3p	20	20	20	20	20	20
hsa-miR-200b-3p	20	20	20	20	20	20
hsa-miR-200c-3p	20	20	20	20	20	20
hsa-miR-202-3p	20	20	20	20	20	20
hsa-miR-203a-3p	20	20	20	20	20	20
hsa-miR-203a-5p	20	20	20	20	20	20
hsa-miR-204-5p	20	20	20	20	20	20
hsa-miR-205-5p	20	20	20	20	20	20
hsa-miR-2053	20	20	20	20	20	20
hsa-miR-206	20	20	20	20	20	20
hsa-miR-208a-3p	20	20	63.7	20	20	20
hsa-miR-208b-3p	20	20	20	20	20	20
hsa-miR-208b-5p	20	20	20	20	20	20
hsa-miR-20a-5p+hsa-miR-20b-5p	20	20	20	20	20	20
hsa-miR-21-5p	217.04	20	20	294.89	20	434.83
hsa-miR-210-3p	20	20	20	20	20	20
hsa-miR-210-5p	25.53	65.12	79.62	20	75.74	20
hsa-miR-211-3p	20	20	20	20	20	20
hsa-miR-211-5p	20	20	20	20	20	20
hsa-miR-2110	20	20	20	20	20	20
hsa-miR-2113	20	50.1	20	20	20	20
hsa-miR-2116-5p	20	20	20	20	20	20
hsa-miR-2117	20	20	20	20	20	20
hsa-miR-212-3p	25.53	95.18	111.47	30.35	64.09	20
hsa-miR-214-3p	20	20	20	20	20	20
hsa-miR-215-5p	20	85.16	73.25	21.01	20	20
hsa-miR-216a-5p	30.32	80.15	20	31.12	90.31	20
hsa-miR-216b-5p	20	20	20	20	20	20
hsa-miR-217	20	20	20	20	20	20
hsa-miR-218-5p	20	20	20	20	20	20
hsa-miR-219a-1-3p	20	20	20	20	20	20
hsa-miR-219a-2-3p	20	20	20	20	20	20
hsa-miR-219a-5p	20	20	20	20	20	20
hsa-miR-219b-3p	20	20	20	20	20	20
hsa-miR-22-3p	31.92	20	20	21.79	20	32.89
hsa-miR-221-3p	20	20	20	21.79	20	52.11
hsa-miR-221-5p	20	20	20	20	20	20
hsa-miR-222-3p	35.91	20	20	53.69	20	178.12
hsa-miR-223-3p	1031.72	92.68	140.13	1749.13	553.51	3004.92
hsa-miR-224-5p	20	20	20	20	20	20
hsa-miR-2278	20	20	20	20	20	20
hsa-miR-23a-3p	1195.29	197.88	92.36	1970.11	268.02	667.19
hsa-miR-23b-3p	20	20	20	20	20	20
hsa-miR-23c	20	20	20	20	20	20
hsa-miR-24-3p	39.1	20	20	20.23	20	41.43
hsa-miR-25-3p	89.37	20	20	105.82	20	76.46
hsa-miR-25-5p	20	60.12	20	20	20	20
hsa-miR-2682-5p	20	20	20	20	20	20
hsa-miR-26a-5p	20	20	20	21.79	20	31.61
hsa-miR-26b-5p	25.53	20	20	37.35	20	88.84
hsa-miR-27a-3p	20	20	20	20	20	20
hsa-miR-27b-3p	20	20	20	20	20	20
hsa-miR-28-3p	20	20	20	20	20	20
hsa-miR-28-5p	43.09	115.22	136.95	46.69	131.09	36.73
hsa-miR-296-3p	20	20	20	20	20	20
hsa-miR-296-5p	20	20	20	20	20	20
hsa-miR-297	20	20	20	20	20	20
hsa-miR-298	20	20	20	20	20	20
hsa-miR-299-3p	20	20	20	20	20	20
hsa-miR-299-5p	20	20	20	20	20	20
hsa-miR-29a-3p	24.74	20	20	34.24	69.92	193.92
hsa-miR-29b-3p	350.29	20	20	257.55	87.4	769.7
hsa-miR-29c-3p	31.12	20	20	24.9	20	53.82
hsa-miR-300	20	20	20	20	20	20
hsa-miR-301a-3p	20	20	20	20	20	20
hsa-miR-301a-5p	20	20	20	20	20	20
hsa-miR-301b-3p	20	20	20	20	20	20
hsa-miR-301b-5p	20	67.63	70.07	20	20	20
hsa-miR-302a-3p	20	20	20	20	20	20
hsa-miR-302a-5p	20	20	20	20	20	20
hsa-miR-302b-3p	20	20	20	20	20	20
hsa-miR-302c-3p	20	20	20	20	20	20
hsa-miR-302d-3p	88.57	240.46	213.38	85.59	195.19	28.62
hsa-miR-302e	20	20	20	20	20	20
hsa-miR-302f	20	20	20	20	20	20
hsa-miR-3065-3p	20	20	20	20	20	20
hsa-miR-3065-5p	20	20	20	20	20	20
hsa-miR-3074-3p	20	20	20	20	20	20
hsa-miR-30a-3p	20	20	20	20	20	20
hsa-miR-30a-5p	20	20	20	20	20	20
hsa-miR-30b-5p	20	20	20	20	20	22.64
hsa-miR-30c-5p	20	20	20	20	20	20
hsa-miR-30d-5p	31.12	20	20	44.35	20	49.98
hsa-miR-30e-3p	20	20	20	20	20	20
hsa-miR-30e-5p	24.74	20	20	20.23	20	20
hsa-miR-31-5p	20	20	20	20	20	20
hsa-miR-3127-5p	20	20	20	20	20	20
hsa-miR-3130-3p	20	20	20	20	20	20
hsa-miR-3131	20	20	20	20	20	20
hsa-miR-3136-5p	20	20	20	20	20	20
hsa-miR-3140-3p	20	20	20	20	20	20
hsa-miR-3140-5p	20	20	20	20	20	20
hsa-miR-3144-3p	41.49	200.38	219.75	52.13	142.75	23.92
hsa-miR-3144-5p	20	20	20	20	20	20
hsa-miR-3147	20	20	20	20	20	20
hsa-miR-3150b-3p	20	20	20	20	20	20
hsa-miR-3151-5p	20	20	20	20	20	20
hsa-miR-3158-3p	20	20	20	20	20	20
hsa-miR-3161	20	20	20	20	20	20
hsa-miR-3164	20	20	20	20	20	20
hsa-miR-3168	20	60.12	66.88	20	20	20
hsa-miR-3179	20	20	20	20	20	20
hsa-miR-3180	20	20	20	20	20	20
hsa-miR-3180-3p	20	50.1	20	20	20	20
hsa-miR-3180-5p	20	20	20	20	20	20
hsa-miR-3182	21.54	57.61	20	20	20	20
hsa-miR-3185	20	20	20	20	20	20
hsa-miR-3190-3p	20	20	20	20	20	20
hsa-miR-3192-5p	20	20	20	20	20	20
hsa-miR-3195	20	20	20	20	20	20
hsa-miR-3196	20	20	20	20	20	20
hsa-miR-32-5p	20.75	20	20	20	20	20
hsa-miR-3202	20	20	20	20	20	20
hsa-miR-320a	20	20	20	20	20	20
hsa-miR-320b	20	20	20	20	20	20
hsa-miR-320c	20	20	20	20	20	20
hsa-miR-320d	20	20	20	20	20	20
hsa-miR-320e	5496.91	217.92	95.54	630.25	64.09	49.98
hsa-miR-323a-3p	20	20	20	20	20	20
hsa-miR-323a-5p	20	20	20	20	20	20
hsa-miR-323b-3p	20	20	79.62	20	20	20
hsa-miR-323b-5p	20	20	20	20	20	20
hsa-miR-324-3p	20	60.12	92.36	21.79	58.26	20
hsa-miR-324-5p	20	20	20	20	20	20
hsa-miR-325	20	20	63.7	20	20	20
hsa-miR-326	20	20	20	20	20	20
hsa-miR-328-3p	20	20	20	20	20	20
hsa-miR-328-5p	20	20	20	20	20	20
hsa-miR-329-3p	20	20	20	20	20	20
hsa-miR-329-5p	20	20	20	20	20	20
hsa-miR-330-3p	20	20	20	20	20	20
hsa-miR-330-5p	20	20	20	20	20	20
hsa-miR-331-3p	20	20	20	20	20	20
hsa-miR-331-5p	20	20	20	20	20	20
hsa-miR-335-5p	20	20	20	20	20	20
hsa-miR-337-3p	20	20	20	20	20	20
hsa-miR-337-5p	20	20	20	20	20	20
hsa-miR-338-5p	20	20	20	20	20	20
hsa-miR-339-3p	20	20	20	20	20	20
hsa-miR-339-5p	20	20	20	20	20	20
hsa-miR-33a-5p	20	20	20	20	20	20
hsa-miR-33b-5p	20	20	20	20	20	20
hsa-miR-340-5p	89.37	20	20	83.25	20	58.52
hsa-miR-342-3p	179.53	20	20	220.98	20	67.06
hsa-miR-342-5p	20	20	20	20	20	20
hsa-miR-345-3p	20	20	20	20	20	20
hsa-miR-345-5p	20	20	20	20	20	20
hsa-miR-346	20	50.1	20	20	20	20
hsa-miR-34a-5p	21.54	20	20	20	20	20
hsa-miR-34b-3p	20	20	20	20	20	20
hsa-miR-34c-3p	20	20	20	20	20	20
hsa-miR-34c-5p	20	20	20	20	20	20
hsa-miR-3605-3p	20	20	20	20	20	20
hsa-miR-3605-5p	20	20	20	20	20	20
hsa-miR-361-3p	20	20	20	24.9	20	20
hsa-miR-361-5p	20	20	20	31.12	20	44.42
hsa-miR-3613-3p	20	20	20	20	20	20
hsa-miR-3613-5p	20	20	20	20	20	20
hsa-miR-3614-3p	20	20	20	20	20	20
hsa-miR-3614-5p	20	75.14	20	20	20	20
hsa-miR-3615	20	20	20	20	20	20
hsa-miR-362-3p	20	20	20	20	20	20
hsa-miR-362-5p	20	20	20	20	20	20
hsa-miR-363-3p	20	20	20	20	20	20
hsa-miR-363-5p	20	20	20	20	20	20
hsa-miR-365a-3p+hsa-miR-365b-3p	20	60.12	20	20	20	20.5
hsa-miR-365b-5p	20	20	20	20	20	20
hsa-miR-367-3p	20	20	20	20	20	20
hsa-miR-369-3p	20	77.65	73.25	20.23	20	20
hsa-miR-369-5p	20	20	20	20	20	20
hsa-miR-3690	20	20	20	20	20	20
hsa-miR-370-3p	20	65.12	20	20	20	20
hsa-miR-370-5p	20	20	20	20	20	20
hsa-miR-371a-5p	20	20	20	20	20	20
hsa-miR-371b-5p	20	20	20	20	20	20
hsa-miR-372-3p	20	20	20	20	20	20
hsa-miR-373-3p	20	20	20	20	20	20
hsa-miR-374a-3p	20	20	20	20	20	20
hsa-miR-374a-5p	51.07	20	20	57.58	20	99.95
hsa-miR-374b-5p	20	20	20	20	20	21.78
hsa-miR-374c-5p	20	20	20	20	20	20
hsa-miR-375	20	20	20	20	20	20
hsa-miR-376a-2-5p	20	20	20	20	20	20
hsa-miR-376a-3p	20	55.11	70.07	23.34	61.18	20
hsa-miR-376b-3p	20	20	20	20	20	20
hsa-miR-376c-3p	20	20	20	20	20	20
hsa-miR-376c-5p	20	20	20	20	20	20
hsa-miR-377-3p	20	20	20	20	20	20
hsa-miR-378b	20	20	20	20	20	20
hsa-miR-378c	20	20	20	20	20	20
hsa-miR-378d	20	52.6	20	20	20	20
hsa-miR-378e	20	20	20	23.34	20	21.36
hsa-miR-378f	20	20	66.88	20	20	20
hsa-miR-378g	39.1	20	20	54.47	20	20
hsa-miR-378h	20	20	20	20	20	20
hsa-miR-378i	35.91	20	20	50.58	20	20
hsa-miR-379-5p	20	20	20	20	20	20
hsa-miR-380-3p	20	20	20	20	20	20
hsa-miR-381-3p	20	20	20	20	20	20
hsa-miR-381-5p	20	20	20	20	20	20
hsa-miR-382-3p	20	20	20	20	20	20
hsa-miR-382-5p	20	20	20	20	20	20
hsa-miR-383-5p	20	20	20	20	20	20
hsa-miR-384	20	20	20	20	20	20
hsa-miR-3916	20	20	20	20	20	20
hsa-miR-3918	20	20	20	20	20	20
hsa-miR-3928-3p	20	20	20	20	20	20
hsa-miR-3934-5p	20	20	20	20	20	20
hsa-miR-409-3p	20	20	20	20	20	20
hsa-miR-409-5p	20	20	20	20	20	20
hsa-miR-410-3p	20	20	20	20	20	20
hsa-miR-411-5p	20	20	20	20	20	20
hsa-miR-412-3p	20	20	20	20	20	20
hsa-miR-421	23.94	20	63.7	26.45	20	20
hsa-miR-422a	20	20	20	20	20	20
hsa-miR-423-3p	20	20	20	20	20	20
hsa-miR-423-5p	189.91	52.6	20	84.81	20	41.43
hsa-miR-424-5p	27.93	20	20	21.01	20	20
hsa-miR-425-5p	20	20	20	20	20	20
hsa-miR-4284	20	20	20	20	20	20
hsa-miR-4286	21.54	20	20	20	20	20
hsa-miR-429	20	20	20	20	20	20
hsa-miR-431-5p	20	20	20	20	20	20
hsa-miR-432-5p	20	20	20	20	20	20
hsa-miR-433-3p	20	20	20	20	20	20
hsa-miR-433-5p	20	20	20	20	20	20
hsa-miR-4421	20	20	20	20	20	20
hsa-miR-4425	20	20	20	20	20	20
hsa-miR-4431	20	20	20	20	20	20
hsa-miR-4435	20	20	20	20	20	20
hsa-miR-4443	20	20	20	20	20	20
hsa-miR-4448	20	20	20	20	20	20
hsa-miR-4451	20	20	20	20	20	20
hsa-miR-4454+hsa-miR-7975	950.33	77.65	111.47	883.13	198.1	187.94
hsa-miR-4455	20	20	20	20	20	20
hsa-miR-4458	20	20	20	20	20	20
hsa-miR-4461	20	20	20	20	20	20
hsa-miR-448	20	20	20	20	20	20
hsa-miR-4485-3p	20	20	20	20	20	20
hsa-miR-4488	20	20	20	20	20	20
hsa-miR-449a	20	20	20	20	20	20
hsa-miR-449b-5p	20	20	20	20	20	20
hsa-miR-449c-5p	20	20	20	20	20	20
hsa-miR-450a-1-3p	20	20	20	20	20	20
hsa-miR-450a-2-3p	20	52.6	20	20	20	20
hsa-miR-450a-5p	20	20	20	20	20	20
hsa-miR-450b-3p	20	20	20	20	20	20
hsa-miR-450b-5p	20	20	20	20	20	20
hsa-miR-4516	20	20	20	20	20	20
hsa-miR-451a	60.64	20	20	20	20	20
hsa-miR-452-5p	20	20	20	20	20	20
hsa-miR-4521	20	20	20	20	20	20
hsa-miR-4524a-5p	20	20	20	20	20	20
hsa-miR-4531	20	20	20	20	20	20
hsa-miR-4532	20	20	20	20	20	20
hsa-miR-4536-3p	20	20	20	20	20	20
hsa-miR-4536-5p	20	20	20	20	20	20
hsa-miR-454-3p	20	20	20	20	20	20
hsa-miR-455-3p	20	20	20	20	20	20
hsa-miR-455-5p	20	20	20	20	20	20
hsa-miR-4647	20	65.12	20	20	20	20
hsa-miR-4707-3p	20	20	20	20	20	20
hsa-miR-4707-5p	20	20	20	20	20	20
hsa-miR-4741	20	20	20	20	20	20
hsa-miR-4755-5p	20	50.1	20	20	20	20
hsa-miR-4787-3p	20	20	20	20	20	20
hsa-miR-4787-5p	20	20	20	20	20	20
hsa-miR-4792	20	20	20	20	20	20
hsa-miR-483-3p	20	20	20	20	20	20
hsa-miR-483-5p	20	20	20	20	20	20
hsa-miR-484	20	20	20	20	20	20
hsa-miR-485-3p	20	20	20	20	20	20
hsa-miR-485-5p	20	20	20	20	20	20
hsa-miR-486-3p	20	20	20	20	20	20
hsa-miR-487a-3p	20	20	73.25	20	20	20
hsa-miR-487b-3p	20	20	20	20	20	20
hsa-miR-487b-5p	20	55.11	20	20	20	20
hsa-miR-488-3p	20	20	20	20	20	20
hsa-miR-489-3p	20	20	20	20	20	20
hsa-miR-490-3p	20	20	20	20	20	20
hsa-miR-490-5p	20	20	20	20	20	20
hsa-miR-491-3p	20	20	20	20	20	20
hsa-miR-491-5p	20	20	20	20	20	20
hsa-miR-492	20	20	20	20	20	20
hsa-miR-493-3p	20	20	20	20	20	20
hsa-miR-494-3p	20	20	20	20	20	31.61
hsa-miR-494-5p	20	20	20	20	20	20
hsa-miR-495-3p	20	57.61	20	20	20	20
hsa-miR-495-5p	20	20	20	20	20	20
hsa-miR-496	20	20	20	20	20	20
hsa-miR-497-5p	20	62.62	20	20	20	20
hsa-miR-498	20	52.6	20	20	20	20
hsa-miR-499a-3p	20	20	20	20	20	20
hsa-miR-499a-5p	20	20	20	20	20	20
hsa-miR-499b-3p	20	20	20	20	20	20
hsa-miR-499b-5p	20	20	20	20	20	20
hsa-miR-5001-3p	20	20	20	20	20	20
hsa-miR-5001-5p	20	20	20	20	20	20
hsa-miR-500a-5p+hsa-miR-501-5p	20	20	20	20	20	20
hsa-miR-501-3p	20	20	20	20	20	20
hsa-miR-5010-3p	20	20	20	20	20	20
hsa-miR-5010-5p	20	20	20	20	20	20
hsa-miR-502-3p	20	20	20	20	20	20
hsa-miR-502-5p	20	20	20	20	20	20
hsa-miR-503-3p	20	62.62	20	20	20	20
hsa-miR-503-5p	20	20	20	20	20	20
hsa-miR-504-3p	20	20	20	20	20	20
hsa-miR-504-5p	20	20	20	20	20	20
hsa-miR-505-3p	20	20	20	20	20	20
hsa-miR-506-3p	20	20	20	20	20	20
hsa-miR-506-5p	20	20	20	20	20	20
hsa-miR-507	20	20	20	20	20	20
hsa-miR-508-3p	20	20	20	20	20	20
hsa-miR-508-5p	20	20	20	20	20	20
hsa-miR-509-3-5p	20	20	20	20	20	20
hsa-miR-509-3p	20	20	20	20	20	20
hsa-miR-509-5p	20	20	20	20	20	20
hsa-miR-510-3p	20	20	20	20	20	20
hsa-miR-510-5p	20	20	20	20	20	20
hsa-miR-511-5p	20	20	20	20	20	20
hsa-miR-512-3p	20	20	20	20	20	20
hsa-miR-512-5p	20	20	20	20	20	20
hsa-miR-513a-3p	20	20	20	20	20	20
hsa-miR-513a-5p	20	20	20	20	20	20
hsa-miR-513b-5p	20	20	20	20	20	20
hsa-miR-513c-3p	20	20	20	20	20	20
hsa-miR-513c-5p	20	20	20	20	20	20
hsa-miR-514a-3p	20	50.1	20	20	20	20
hsa-miR-514a-5p	20	20	20	20	20	20
hsa-miR-514b-3p	20	20	20	20	20	20
hsa-miR-514b-5p	20	65.12	20	20	20	20
hsa-miR-515-3p	20	20	20	20	20	20
hsa-miR-515-5p	20	20	20	20	20	20
hsa-miR-516a-3p+hsa-miR-516b-3p	20	20	20	20	20	20
hsa-miR-516a-5p	20	20	20	20	20	20
hsa-miR-516b-5p	20	60.12	73.25	20	20	20
hsa-miR-517a-3p	20	20	20	20	20	20
hsa-miR-517b-3p	20	20	20	20	20	20
hsa-miR-517c-3p+hsa-miR-519a-3p	20	20	20	20	20	20
hsa-miR-518b	20	20	20	20	20	20
hsa-miR-518c-3p	20	20	20	20	20	20
hsa-miR-518d-3p	20	20	20	20	20	20
hsa-miR-518e-3p	20	20	20	20	20	20
hsa-miR-518f-3p	20	60.12	85.99	20	20	20
hsa-miR-5196-3p+hsa-miR-6732-3p	20	20	20	20	20	20
hsa-miR-5196-5p	20	20	20	20	20	20
hsa-miR-519b-3p	20	20	20	20	20	20
hsa-miR-519b-5p+hsa-miR-519c-5p+hsa-miR-523-5p+hsa-miR-518e-5p+hsa-miR-522-5p+hsa-miR-519a-5p	20	20	20	20	20	20
hsa-miR-519c-3p	20	52.6	20	20	20	20
hsa-miR-519d-3p	20	57.61	20	20	20	20
hsa-miR-519e-3p	20	20	20	20	20	20
hsa-miR-520a-3p	20	20	20	20	20	20
hsa-miR-520a-5p	20	20	20	20	20	20
hsa-miR-520b	20	20	20	20	20	20
hsa-miR-520c-3p	20	20	20	20	20	20
hsa-miR-520d-3p	20	20	20	20	20	20
hsa-miR-520d-5p+hsa-miR-527+hsa-miR-518a-5p	20	20	20	20	20	20
hsa-miR-520e	20	20	20	20	20	20
hsa-miR-520f-3p	20	20	20	20	20	20
hsa-miR-520g-3p	20	20	20	20	20	20
hsa-miR-520h	20	20	20	20	20	20
hsa-miR-521	20	50.1	20	20	20	20
hsa-miR-522-3p	20	57.61	20	20	20	20
hsa-miR-523-3p	20	20	20	20	20	20
hsa-miR-524-3p	20	20	20	20	20	20
hsa-miR-525-3p	20	20	20	20	20	20
hsa-miR-525-5p	20	52.6	63.7	20	20	20
hsa-miR-526a+hsa-miR-518c-5p+hsa-miR-518d-5p	20	20	20	20	20	20
hsa-miR-526b-5p	20	20	20	20	20	20
hsa-miR-532-3p	20	20	20	20	20	20
hsa-miR-532-5p	20	20	20	20	20	20
hsa-miR-539-3p	20	20	20	20	20	20
hsa-miR-539-5p	20	20	20	20	20	20
hsa-miR-541-3p	20	20	20	20	20	20
hsa-miR-542-3p	20	20	76.44	20	20	20
hsa-miR-542-5p	20	20	20	20	20	20
hsa-miR-543	20	20	20	20	20	20
hsa-miR-544a	20	20	20	20	20	20
hsa-miR-545-3p	20	20	20	20	20	20
hsa-miR-548a-3p	20	20	20	20	20	20
hsa-miR-548a-5p	20	20	20	20	20	20
hsa-miR-548aa+hsa-miR-548t-3p	20	20	20	20	20	20
hsa-miR-548ad-3p	20	20	20	20	20	20
hsa-miR-548ah-5p	20	20	66.88	20	20	20
hsa-miR-548ai+hsa-miR-570-5p	20	20	20	20	20	20
hsa-miR-548ak	20	20	20	20	20	20
hsa-miR-548al	20	20	89.17	20	20	20
hsa-miR-548ar-3p	20	20	20	20	20	20
hsa-miR-548ar-5p	32.71	82.66	127.39	32.68	78.66	20
hsa-miR-548b-3p	20	20	20	20	20	20
hsa-miR-548c-5p+hsa-miR-548o-5p+hsa-miR-548am-5p	20	20	20	20	20	20
hsa-miR-548d-3p	20	20	20	20	20	20
hsa-miR-548d-5p	20	20	20	20	20	20
hsa-miR-548e-3p	20	20	20	20	20	20
hsa-miR-548e-5p	21.54	65.12	66.88	20	20	20
hsa-miR-548g-3p	20	20	20	20	20	20
hsa-miR-548h-5p	20	20	20	20	20	20
hsa-miR-548i	20	20	20	20	20	20
hsa-miR-548j-3p	20	20	20	20	20	20
hsa-miR-548j-5p	20	20	20	20	20	20
hsa-miR-548k	20	20	20	20	20	20
hsa-miR-548l	20	20	20	20	20	20
hsa-miR-548m	20	20	20	20	20	20
hsa-miR-548n	20	20	20	20	20	20
hsa-miR-548o-3p+hsa-miR-548ah-3p+hsa-miR-548av-3p	20	20	20	20	20	20
hsa-miR-548q	20	20	20	20	20	20
hsa-miR-548v	20	20	20	20	20	20
hsa-miR-548y	20	20	20	20	20	20
hsa-miR-548z+hsa-miR-548h-3p	20	20	20	20	20	20
hsa-miR-549a	20	20	20	20	20	20
hsa-miR-550a-5p	20	20	20	20	20	20
hsa-miR-551a	20	20	20	20	20	20
hsa-miR-551b-3p	20	62.62	63.7	20	20	20
hsa-miR-552-3p	20	20	20	20	20	20
hsa-miR-553	20	20	20	20	20	20
hsa-miR-554	20	20	20	20	20	20
hsa-miR-555	20	20	20	20	20	20
hsa-miR-556-3p	20	20	20	20	20	20
hsa-miR-556-5p	20	20	20	20	20	20
hsa-miR-561-3p	20	20	20	20	20	20
hsa-miR-561-5p	20	20	20	20	20	20
hsa-miR-562	20	20	20	20	20	20
hsa-miR-563	20	62.62	20	20	20	20
hsa-miR-564	20	20	20	20	20	20
hsa-miR-566	20	20	20	20	20	20
hsa-miR-567	20	20	20	20	20	20
hsa-miR-568	20	20	20	20	20	20
hsa-miR-570-3p	20	20	20	20	20	20
hsa-miR-571	20	20	20	20	20	20
hsa-miR-572	20	20	20	20	20	20
hsa-miR-573	20	20	20	20	20	20
hsa-miR-574-3p	20	20	20	20	20	20
hsa-miR-574-5p	79.79	20	20	35.79	20	21.78
hsa-miR-575	157.99	152.79	20	1247.27	1852.8	380.15
hsa-miR-576-3p	20	20	20	20	20	20
hsa-miR-576-5p	20	20	20	20	20	20
hsa-miR-577	20	20	20	20	20	20
hsa-miR-578	20	20	20	20	20	20
hsa-miR-579-3p	20	20	20	20	20	20
hsa-miR-579-5p	20	20	66.88	20	20	20
hsa-miR-580-3p	20	20	20	20	20	20
hsa-miR-582-3p	20	20	20	20	20	20
hsa-miR-582-5p	20	20	20	20	20	20
hsa-miR-584-3p	20	57.61	76.44	20	20	20
hsa-miR-584-5p	20	20	20	20	20	20
hsa-miR-585-3p	23.14	90.17	73.25	20	20	20
hsa-miR-587	20	52.6	20	20	20	20
hsa-miR-589-5p	20	20	20	20	20	20
hsa-miR-590-3p	20	20	20	20	20	20
hsa-miR-590-5p	20	20	20	20	20	20
hsa-miR-591	20	20	20	20	20	20
hsa-miR-592	20	20	20	20	20	20
hsa-miR-593-3p	20	20	20	20	20	20
hsa-miR-595	20	20	20	20	20	20
hsa-miR-596	20	20	20	20	20	20
hsa-miR-597-5p	20	65.12	20	20	20	20
hsa-miR-598-3p	20	57.61	95.54	20	72.83	20
hsa-miR-599	20	20	20	20	20	20
hsa-miR-600	20	20	20	20	20	20
hsa-miR-601	20	20	20	75.47	20	38.02
hsa-miR-603	20	20	20	20	20	20
hsa-miR-604	20	20	20	20	20	20
hsa-miR-605-5p	20	20	20	20	20	20
hsa-miR-606	20	20	20	20	20	20
hsa-miR-607	20	55.11	20	20	20	20
hsa-miR-608	20	20	20	20	20	20
hsa-miR-610	20	20	20	20	20	20
hsa-miR-612	20	20	20	20	20	20
hsa-miR-613	20	20	20	20	20	20
hsa-miR-614	20	20	20	20	20	20
hsa-miR-615-3p	20	20	20	20	20	20
hsa-miR-615-5p	20	20	20	20	20	20
hsa-miR-616-3p	20	20	20	20	20	20
hsa-miR-617	20	20	20	20	20	20
hsa-miR-619-3p	20	20	20	20	20	20
hsa-miR-620	20	55.11	20	20	20	20
hsa-miR-624-3p	20	20	20	20	20	20
hsa-miR-625-5p	20	20	20	20	20	20
hsa-miR-626	20	55.11	20	20	20	20
hsa-miR-627-3p	20	20	20	20	20	20
hsa-miR-627-5p	20	20	20	20	20	20
hsa-miR-628-3p	20	20	20	20	20	20
hsa-miR-628-5p	20	20	20	20	20	20
hsa-miR-629-5p	20	20	20	20	20	20
hsa-miR-630	546.58	55.11	20	1431.67	352.5	179.4
hsa-miR-631	20	20	89.17	20	20	20
hsa-miR-637	20	20	20	20	20	20
hsa-miR-638	20	20	20	20	20	20
hsa-miR-639	20	20	20	20	20	20
hsa-miR-640	20	20	20	20	20	20
hsa-miR-641	20	20	20	20	20	20
hsa-miR-642a-3p	20	20	20	20	20	20
hsa-miR-642a-5p	20	20	20	20	20	20
hsa-miR-643	20	20	20	20	20	20
hsa-miR-644a	20	20	20	20	20	20
hsa-miR-648	20	20	20	20	20	20
hsa-miR-649	20	20	20	20	20	20
hsa-miR-650	20	20	20	20	20	20
hsa-miR-6503-3p	20	20	20	20	20	20
hsa-miR-6503-5p	20	20	20	20	20	20
hsa-miR-651-3p	20	20	20	20	20	20
hsa-miR-651-5p	20	20	20	20	20	20
hsa-miR-6511a-3p	20	20	20	20	20	20
hsa-miR-6511a-5p	20	20	20	20	20	20
hsa-miR-652-3p	20	20	20	20	20	20
hsa-miR-652-5p	20	20	20	20	20	20
hsa-miR-654-3p	20	20	20	20	20	20
hsa-miR-654-5p	20	20	20	20	20	20
hsa-miR-655-3p	20	20	20	20	20	20
hsa-miR-656-3p	20	60.12	20	20	20	20
hsa-miR-660-3p	20	20	20	20	20	20
hsa-miR-660-5p	20	20	20	20	20	21.36
hsa-miR-661	20	20	20	20	20	20
hsa-miR-663a	20	20	20	20	20	20
hsa-miR-664a-3p	20	20	20	20	20	20
hsa-miR-664b-3p	20	20	20	20	20	20
hsa-miR-664b-5p	20	20	20	20	20	20
hsa-miR-665	20	20	20	20	20	20
hsa-miR-671-3p	20	20	20	20	20	20
hsa-miR-671-5p	20	20	20	20	20	20
hsa-miR-6720-3p	20	20	20	20	20	20
hsa-miR-6721-5p	20	20	20	20	20	20
hsa-miR-6724-5p	20	20	20	20	20	20
hsa-miR-675-5p	20	20	20	20	20	20
hsa-miR-7-5p	25.53	20	20	20	20	20
hsa-miR-708-5p	20	20	20	20	20	20
hsa-miR-744-5p	20	20	20	20	20	20
hsa-miR-758-3p+hsa-miR-411-3p	20	20	20	20	20	20
hsa-miR-758-5p	20	20	20	20	20	20
hsa-miR-760	20	20	20	20	20	20
hsa-miR-761	20	20	20	20	20	20
hsa-miR-764	20	20	20	20	20	20
hsa-miR-765	45.48	210.4	207.01	66.92	142.75	26.91
hsa-miR-766-3p	20	20	20	20	20	20
hsa-miR-766-5p	20	20	20	20	20	20
hsa-miR-767-3p	20	20	20	20	20	20
hsa-miR-767-5p	20	20	20	20	20	20
hsa-miR-769-3p	20	20	20	20	20	20
hsa-miR-769-5p	20	20	20	20	20	20
hsa-miR-770-5p	20	20	73.25	20	20	20
hsa-miR-802	20	72.64	70.07	20	20	20
hsa-miR-873-3p	43.89	167.82	216.57	41.24	168.97	21.36
hsa-miR-873-5p	20	20	20	20	20	20
hsa-miR-874-3p	20	20	20	20	20	20
hsa-miR-874-5p	20	20	20	20	20	20
hsa-miR-875-3p	20	20	20	20	20	20
hsa-miR-876-3p	20	20	20	20	20	20
hsa-miR-876-5p	20	20	20	20	20	20
hsa-miR-877-5p	20	20	20	20	20	20
hsa-miR-885-3p	20	20	20	20	20	20
hsa-miR-885-5p	20	20	20	20	20	20
hsa-miR-887-3p	20	20	20	20	20	20
hsa-miR-887-5p	20	20	20	20	20	20
hsa-miR-888-5p	20	60.12	20	20	20	20
hsa-miR-889-3p	20	20	20	20	20	20
hsa-miR-890	20	20	20	20	20	20
hsa-miR-891a-5p	20	50.1	20	20	20	20
hsa-miR-891b	20	20	20	20	20	20
hsa-miR-892a	20	20	20	20	20	20
hsa-miR-892b	20	20	20	20	20	20
hsa-miR-9-5p	20	20	20	20	20	20
hsa-miR-922	29.52	75.14	105.1	30.35	67	20
hsa-miR-924	20	20	20	20	20	20
hsa-miR-92a-1-5p	20	20	20	20	20	20
hsa-miR-92a-3p	20	20	20	20	20	20
hsa-miR-92b-3p	20	20	20	20	20	20
hsa-miR-93-5p	26.33	20	20	38.9	20	30.75
hsa-miR-933	20	20	20	20	20	20
hsa-miR-934	20	20	20	20	20	20
hsa-miR-935	20	20	20	20	20	20
hsa-miR-936	20	20	20	20	20	20
hsa-miR-937-3p	20	20	20	20	20	20
hsa-miR-939-5p	20	52.6	20	20	20	20
hsa-miR-940	20	20	20	20	20	20
hsa-miR-941	20	20	20	20	20	20
hsa-miR-942-3p	20	20	20	20	20	20
hsa-miR-942-5p	20	20	20	20	20	20
hsa-miR-944	20	20	20	20	20	20
hsa-miR-95-3p	20.75	52.6	20	20	20	20
hsa-miR-96-5p	20	52.6	76.44	20	58.26	20
hsa-miR-98-3p	20	20	20	20	20	20
hsa-miR-98-5p	20	20	20	20	20	27.76
hsa-miR-99a-5p	20	20	20	20	20	20
hsa-miR-99b-5p	20	20	20	20	20	83.29
