# Supplementary material for: Human macrophages release exosomes containing anti-inflammatory microRNAs after phagocytosis of Leishmania infantum
Source: Front Immunol. 2025 Dec 10;16:1593829. doi: 10.3389/fimmu.2025.1593829 (PMC12727609; doi:10.3389/fimmu.2025.1593829)
Supplement: Supplementary Table 2 — Predicted targeted transcripts of miR-223-3p and miR-1285. Predicted targets of hsa-miR-223-3p and hsa-miR-1285-5p were generated using miRDB and TargetScan. Targets predicted for both transcripts are shown in the final column of the table (column K). The Gene Ontology program available in the Panther list of classification programs (Version 18.0, https://www.pantherdb.org) was used to predict pathways from these lists. The targets found in the “Inflammation Mediated by Cytokine and Chemokine Signaling” for each miRNA are indicated, with the only two overlapping predicted targets highlighted in green. [file Table2.xlsx]

## Sheet: Table S2
Supplemental Table S2. Predicted mRNA Targets of miR-223-3p and miR-1285
Overlapping predicted target transcripts in the nflammation Mediated by Cytokine and Chemokine Signaling" Pathway are highligted in green.
The list of all overlapping predicted targets is included in column K.
miRDB miR-223	TargetScan miR-223	Combine	"Inflammation Mediated by Cytokine and Chemokine Signaling" Pathway		miRDB miR-1285	Target Scan miR-1285	Combine	"Inflammation Mediated by Cytokine and Chemokine Signaling" Pathway		All overlapping predicted targets
ANKIB1	FBXW7	ANKIB1	ACTA1		SORL1	SCP2	SCP2	ACTBL2		CBLB
CBLB	RHOB	CBLB	ARPC5L		AASDH	CGA	CGA	AKT1		C18ORF54
ARFIP1	LELP1	ARFIP1	CCR9		ADGRG2	TEX30	TEX30	AKT3		ASXL3
C18orf54	PTS	C18orf54	CHUK		PDE4D	NAP1L6	NAP1L6	ARPC2		CNOT2
ANO4	TBC1D17	ANO4	ITPR3		PDCD6IP	SNAP25	SNAP25	ARPC3		CNOT6L
ASXL3	RP11-192H23.4	ASXL3	MYH10		SGCB	KCTD6	KCTD6	ARRB1		CREBZF
ATF2	WDR62	ATF2	PDPK1		ANKRD17	MRPL44	MRPL44	CAMK2A		ELF5
CAB39	LACC1	CAB39	PIK3CA		SCP2	ZER1	ZER1	CASK		FGF2
CAPRIN1	GTSF1	CAPRIN1	PLCE1		TWIST2	MARCKS	MARCKS	CCR1		FKBP5
CBX5	GALNT18	CBX5	PRKACB		SNAP25	CLLU1	CLLU1	FPR1		FUT9
CD44	GTPBP8	CD44	PRKCB		AFP	TMEM95	TMEM95	FPR2		INO80D
CDK17	CCDC149	CDK17	PRKCE		DAZAP1	AF131215.5	AF131215.5	FPR3		JAKMIP2
CNOT2	C18orf54	CNOT2	RGS1		ZNF483	C9orf85	C9orf85	GNG10		LSM8
CNOT6L	SNX24	CNOT6L	RRAS2		C8orf58	SCRG1	SCRG1	GNG12		MEF2C
CREBZF	FBXO8	CREBZF	SOCS5		GPBP1L1	EBI3	EBI3	GNG4		NAA50
DENND1B	IL6ST	DENND1B			ZNF454	CDC42SE1	CDC42SE1	ITGA4		NFIA
DLGAP1	PDZD11	DLGAP1			PAX5	PSMD2	PSMD2	JAK2		NFIB
DTNA	ATP7A	DTNA			RFX7	BBOX1	BBOX1	KRAS		PAX9
ELF5	FOXO1	ELF5			SSBP3	ASB3	ASB3	MAPK1		PKNOX1
ERO1B	ARMCX1	ERO1B			CCDC28A	FBXO45	FBXO45	MYLK3		PKP4
FGF2	CYTIP	FGF2			USP48	ROPN1B	ROPN1B	NFAT5		POLR3G
FKBP5	ECT2	FKBP5			CDK15	FAM96A	FAM96A	NFATC3		POU2F1
FOXO3	SLC4A4	FOXO3			SPAG9	ZNF530	ZNF530	NFATC4		SLC4A4
FUT9	SLC37A3	FUT9			PGBD2	KCNE1	KCNE1	NRAS		SP3
GPR155	LMO2	GPR155			SLC17A6	IL20	IL20	PAK1		SV2B
GXYLT1	LAYN	GXYLT1			HAS3	ZNF791	ZNF791	PAK2		SYNRG
HSP90B1	INPP5B	HSP90B1			SPTY2D1	FAM24B	FAM24B	PAK3		TMEM170A
IL6ST	RNF145	IL6ST			POU3F1	GMFB	GMFB	PAK4		UHMK1
INO80D	ACSL3	INO80D			BBOX1	GPR75-ASB3	GPR75-ASB3	PAK6		ULK2
JADE3	HSP90B1	JADE3			NIM1K	GDF5OS	GDF5OS	PDK1		ZEB2
JAKMIP2	NFIA	JAKMIP2			TBXT	AASDH	AASDH	PLA2G4A		ARMCX1
KPNA1	FAM199X	KPNA1			GOLGA8J	RP11-322L20.1	RP11-322L20.1	PLCB1		APC
LSM8	HLF	LSM8			TMEM265	ZNF454	ZNF454	PLCE1		CD109
MEF2C	SP3	MEF2C			GOLGA8H	SKIV2L2	SKIV2L2	PLCL1		CD83
MPP5	DNAJB13	MPP5			FUT9	C13orf45	C13orf45	PTGS1		ANKS6
MTM1	SIAH1	MTM1			GOLGA8M	TMEM35	TMEM35	PTK2B		ARHGEF38
MTSS1	RGS1	MTSS1			ZER1	CXorf65	CXorf65	REL		ABCD4
MYH10	ACVR2A	MYH10			GTF3C4	CD83	CD83	RGS17		ABHD13
NAA50	SYAP1	NAA50			GOLGA8K	LMOD2	LMOD2	ROCK1		ABI2
NAMPT	USP16	NAMPT			LSM8	EPC1	EPC1	SOCS5		ACTR2
NFIA	PHF19	NFIA			NAA15	S100A7A	S100A7A	SOCS6		ADAMTS15
NFIB	ARMC1	NFIB			AMMECR1L	CDK20	CDK20	SOCS6		ANKRD17
OTUD4	SLC25A32	OTUD4			MAPK6	T	T	SOCS7		ARL13B
PARD6B	NDP	PARD6B			HDAC1	TMSB4Y	TMSB4Y	SOCS7		ATP10D
PAX9	ATP10D	PAX9			SV2B	PAK1	PAK1	TEP1		ATP2B1
PCMT1	PEX16	PCMT1			TRAPPC6B	PPP2R5A	PPP2R5A	XCR1		BFAR
PHF20L1	TNNI3K	PHF20L1			GOLGA8N	FAM218A	FAM218A			C21ORF91
PIK3C2A	MID1IP1	PIK3C2A			PRELID2	MAGEA4	MAGEA4			C6ORF136
PKNOX1	SEPT8	PKNOX1			FAM24B	IRAK4	IRAK4			CLDN8
PKP4	ARPC5L	PKP4			ABRAXAS2	AC093677.1	AC093677.1			CREBRF
POLR3G	FPGT-TNNI3K	POLR3G			C10orf88	PPT1	PPT1			CSNK1A1
POU2F1	RWDD1	POU2F1			CCNE2	CRB3	CRB3			CSNK1A1L
PPARA	RCN2	PPARA			TM2D1	C10orf62	C10orf62			CTSV
PRDM1	PURB	PRDM1			CHCHD3	OCA2	OCA2			CXXC4
PRKCE	CDK17	PRKCE			RFX3	PRIMPOL	PRIMPOL			CYTIP
PRLR	MEF2C	PRLR			ELAVL2	N4BP2L1	N4BP2L1			DAG1
RAB8B	APC	RAB8B			PTPRN2	NPFFR2	NPFFR2			DBT
RNF168	LYPD6	RNF168			SLC5A3	TM2D1	TM2D1			DENND5B
RRAS2	RASA1	RRAS2			SOX6	IL36RN	IL36RN			DESI2
SCN2A	SLC39A1	SCN2A			UBE4B	CCDC28A	CCDC28A			DMD
SLC15A4	PROKR2	SLC15A4			CDK20	CASP16	CASP16			DYNC1LI2
SLC4A4	BRMS1L	SLC4A4			GOLGA8O	PHTF1	PHTF1			ECT2
SLC9A7	TMEM178B	SLC9A7			SMIM21	AP000889.3	AP000889.3			F3
SP3	KIAA0226L	SP3			GOLGA8R	AFP	AFP			FAM199X
ST8SIA1	SLC8A1	ST8SIA1			DIRAS2	ZNF709	ZNF709			FBXW2
SV2B	CRIM1	SV2B			ARL13B	IL1RL2	IL1RL2			G3BP1
SYNRG	VAMP2	SYNRG			EEF1AKNMT	FAM19A1	FAM19A1			GMFB
TBC1D12	SEPT6	TBC1D12			SLC25A36	CYP51A1	CYP51A1			GPATCH2
TENT5A	SREK1	TENT5A			FBXO45	FAM169A	FAM169A			HAUS6
TGFBR3	CTSV	TGFBR3			EPC1	DMBX1	DMBX1			HIPK2
TMEM170A	SRSF10	TMEM170A			COL1A2	SOX21	SOX21			HMGCS1
TMEM178B	PRDM1	TMEM178B			SLC6A11	TMEM194A	TMEM194A			HOOK1
TMEM64	SEPT4	TMEM64			TGIF1	TCTN1	TCTN1			INHBB
TRIM14	CBLB	TRIM14			PUS7L	C8orf49	C8orf49			KCTD9
TSHZ3	RNF34	TSHZ3			ELOVL6	CYFIP1	CYFIP1			KIAA0355
UHMK1	NUCKS1	UHMK1			BTBD10	PTPRN2	PTPRN2			KIAA1841
ULK2	ST3GAL1	ULK2			KCNJ16	RPAP3	RPAP3			KLF12
VCPIP1	SORBS1	VCPIP1			ZNF814	COTL1	COTL1			KLHL14
WASL	NFIB	WASL			ARHGEF38	DAZAP1	DAZAP1			LETMD1
ZBTB18	RERG	ZBTB18			PPM1B	RP11-422N16.3	RP11-422N16.3			LIX1
ZEB2	WDR77	ZEB2			ATG10	PHF21B	PHF21B			LPXN
ARMCX1	SSRP1	ARMCX1			KCTD6	PPM1B	PPM1B			LYPD6
ACTA1	CTNNA2	ACTA1			FAM19A1	FAM101B	FAM101B			MAP1B
ACVR2A	XPR1	ACVR2A			CASP2	AL357673.1	AL357673.1			MMP16
ADCY7	DESI2	ADCY7			GOLGA8A	STAM2	STAM2			MTPN
ANKRD10	SHOX2	ANKRD10			ATXN1L	PAX5	PAX5			MYO5B
APC	ATP1B1	APC			PLK2	MAGEB18	MAGEB18			NAA30
ARHGAP44	ARPP19	ARHGAP44			ZNF84	CTSO	CTSO			NAA35
ARRDC3	SCAF8	ARRDC3			GLCE	PLEKHF2	PLEKHF2			NDNF
ATXN7L1	POMP	ATXN7L1			CEP112	FAM175B	FAM175B			NMNAT2
BET1L	NXF1	BET1L			SEC61A1	SIGLEC12	SIGLEC12			NOTCH2
C6orf47	ADCYAP1	C6orf47			TTC39A	SSBP3	SSBP3			PAFAH1B1
CAPRIN2	PTBP2	CAPRIN2			EXOSC3	UQCC1	UQCC1			PAPOLB
CCDC74B	KLF7	CCDC74B			TMEM170A	C1orf220	C1orf220			PAX5
CCDC96	PAX5	CCDC96			ZNF709	C10orf88	C10orf88			PCNX1
CD109	F3	CD109			EBI3	SMIM17	SMIM17			PDE4D
CD83	NUP210	CD83			POM121	C12orf65	C12orf65			PHC3
CDR2	ULK2	CDR2			S100A7A	KRTAP19-7	KRTAP19-7			PHIP
CEP72	CLSTN1	CEP72			PRIMPOL	DPPA3	DPPA3			PLD5
CNST	PURA	CNST			ARHGEF7	IER3	IER3			PPP1R9A
ANKS6	KAT6A	ANKS6			PSMD2	ZNF311	ZNF311			PSIP1
APPL1	NLRP3	APPL1			TMEM184B	DRAM1	DRAM1			PTBP2
ARHGEF38	SLCO1A2	ARHGEF38			BBS9	AC093157.1	AC093157.1			PTPN2
COL8A1	GPM6B	COL8A1			EIF4H	SAMD9	SAMD9			PURA
ABCB1	KPNA3	ABCB1			ZNF20	GLOD4	GLOD4			RABGAP1L
ABCD4	GFPT1	ABCD4			GPR75-ASB3	ANKRD17	ANKRD17			RAD51B
ABHD13	MBNL3	ABHD13			ZNF311	HRH1	HRH1			RAP2A
ABI2	NUTF2	ABI2			MAGEA4	IGFL1	IGFL1			RASSF6
ACSL3	SLC23A2	ACSL3			DGKH	ELF5	ELF5			RCN2
ACTR2	MSMO1	ACTR2			TEX30	CD200R1L	CD200R1L			RELCH
ADAMTS15	CSPG5	ADAMTS15			TXK	FAM27D1	FAM27D1			RNMT
ADGRB3	TMEM64	ADGRB3			SNRK	USP50	USP50			ROR2
ALDOB	COPS8	ALDOB			ERG	GAD1	GAD1			RPS6KA6
ALS2CL	HHEX	ALS2CL			FAM218A	DIRAS2	DIRAS2			SDC2
ANAPC10	INPP4A	ANAPC10			SMIM15	HLA-DQB2	HLA-DQB2			SIM1
ANKRD17	UBXN1	ANKRD17			ZNF578	ARL13B	ARL13B			SLC11A2
ANKRD40	NDNF	ANKRD40			DZIP3	SLC17A6	SLC17A6			SLC23A2
ANKS1B	USP42	ANKS1B			MAP9	CHMP4B	CHMP4B			SLC24A2
ARID1A	SGMS2	ARID1A			HTR2C	MAPK6	MAPK6			SLC25A32
ARL13B	RAB8B	ARL13B			RNMT	IL17D	IL17D			SLC39A14
ARMCX2	SRP19	ARMCX2			UQCC1	FBXL17	FBXL17			SLC7A8
ARMH4	PFN2	ARMH4			PTPN14	ZNF664	ZNF664			SLC8A1
ATG7	XKR6	ATG7			ALG2	LRRC18	LRRC18			SLC9A2
ATP10D	POU2F1	ATP10D			SMIM17	UBR2	UBR2			SMIM15
ATP1B1	ERO1LB	ATP1B1			CYP51A1	NAP1L2	NAP1L2			SNCA
ATP2B1	SCARB1	ATP2B1			FBXL17	TCEB3B	TCEB3B			SOCS5
ATP5IF1	SMARCD1	ATP5IF1			LEPROTL1	PTER	PTER			SOD2
ATP7A	MMP16	ATP7A			P2RY1	NUDT10	NUDT10			SP1
BFAR	RYBP	BFAR			ANGEL1	ZNF274	ZNF274			SPRED1
BRINP1	SLC24A2	BRINP1			CGA	DNAJB7	DNAJB7			SPTLC2
BRMS1L	ATP2B1	BRMS1L			MARCKS	ERICH1	ERICH1			STX6
BRPF3	PLAGL2	BRPF3			N4BP2L1	LYSMD1	LYSMD1			STX7
C1orf162	LRRC19	C1orf162			VPS37A	ARL13A	ARL13A			SYAP1
C21orf91	FAM46A	C21orf91			CEBPG	C8orf4	C8orf4			SYT1
C5orf34	SPRED1	C5orf34			ZNF431	C14orf180	C14orf180			SYT11
C6orf136	C10orf11	C6orf136			ASB3	NME1	NME1			TNIK
CALML4	ACTRT3	CALML4			PHF21B	ZNF197	ZNF197			TRABD2B
CBFB	RASSF4	CBFB			FBXO30	CD200R1	CD200R1			UBE2W
CCDC74A	VHL	CCDC74A			NLK	TMEM156	TMEM156			UNC5D
CCKBR	NAA50	CCKBR			KMT5B	CDY1B	CDY1B			XPR1
CCR9	RFTN2	CCR9			DRAM1	RAB1A	RAB1A			ZBTB26
CDC27	ANKRD17	CDC27			NEO1	CDY1	CDY1			ZBTB40
CDH12	MMP19	CDH12			FASTKD2	CDY2A	CDY2A			ZBTB42
CDH9	STIM1	CDH9			RELCH	CDY2B	CDY2B			ZCCHC14
CEACAM5	KLF12	CEACAM5			NFAT5	VIT	VIT			ZKSCAN5
CENPN	COPS2	CENPN			TRPS1	POU3F1	POU3F1			ZNF500
CEP41	KLK15	CEP41			TBX18	TMEM107	TMEM107			ZZZ3
CFAP161	FOXO3	CFAP161			CHMP1B	ZNF740	ZNF740			ALCAM
CFAP44	ST8SIA3	CFAP44			PIGR	ZNF699	ZNF699			RP11-192H23.4
CLDN8	DOCK2	CLDN8			HPGD	DUSP18	DUSP18			CCDC149
CLEC14A	ITPR3	CLEC14A			GDA	ARL5A	ARL5A			SNX24
CLSTN1	ARID1A	CLSTN1			MED6	ELAVL2	ELAVL2			PHF19
CNEP1R1	SYNCRIP	CNEP1R1			TMEM35A	BZW1	BZW1			RWDD1
CNOT1	KANSL1L	CNOT1			UBXN7	CCBL2	CCBL2			ST3GAL1
COPS2	ELP4	COPS2			ACBD5	SS18L2	SS18L2			POMP
CREBRF	EYA3	CREBRF			STYX	HTR4	HTR4			SLCO1A2
CRIM1	AKAP1	CRIM1			CTSO	ZFP42	ZFP42			MBNL3
CRYBG1	BRPF3	CRYBG1			SLC45A2	TMEM170A	TMEM170A			SGMS2
CSF2	SMOC1	CSF2			IL20	GPBP1L1	GPBP1L1			SRP19
CSNK1A1	KIAA0226	CSNK1A1			BZW1	KCTD14	KCTD14			PFN2
CSNK1A1L	MAP4	CSNK1A1L			PKDREJ	TMEM144	TMEM144			RYBP
CSPG5	PHF20L1	CSPG5			CYFIP1	LBH	LBH			FAM46A
CTSV	MPZ	CTSV			C18orf63	NMNAT2	NMNAT2			ACTRT3
CXXC4	MARCH3	CXXC4			VPS13B	TTC39A	TTC39A			ST8SIA3
CYB5A	MYBL1	CYB5A			RNASEH1	RNF138	RNF138			KANSL1L
CYTIP	EIF4E3	CYTIP			MOB1B	AKAP7	AKAP7			AKAP1
DAG1	RPS6KB1	DAG1			EDA	HNF4G	HNF4G			MARCH3
DBT	CCT3	DBT			KANSL1L	CMPK1	CMPK1			EIF4E3
DCAF12	LHX8	DCAF12			GALK2	NADK2	NADK2			ZFHX3
DCUN1D3	SCN1A	DCUN1D3			SH3RF1	C21orf54	C21orf54			FAM98A
DDHD2	KBTBD6	DDHD2			IGFL1	RGR	RGR			GABPB2
DDI1	G3BP1	DDI1			PTER	ZNF653	ZNF653			MSI2
DDIT4	ZEB1	DDIT4			RHOT1	INO80	INO80			ZBTB4
DENND5B	ZFHX3	DENND5B			IER3IP1	BX088651.1	BX088651.1			RALGPS2
DENND6A	PDS5B	DENND6A			EARS2	PCCA	PCCA			USP6NL
DESI2	RAP2A	DESI2			LARP1B	TMPRSS11BNL	TMPRSS11BNL			PDE3B
DIPK1A	METAP1	DIPK1A			INO80	MAGEB5	MAGEB5			ZBTB10
DMD	ZZZ3	DMD			CAPN2	RNF146	RNF146			FNBP1L
DNAJB13	BRINP3	DNAJB13			TBR1	POLR2D	POLR2D			NFASC
DSCAML1	CNOT1	DSCAML1			RPS6KA3	HLTF	HLTF			UQCC1
DTX4	NF2	DTX4			C12orf65	ELOVL6	ELOVL6			KIAA1468
DUSP10	MFSD6	DUSP10			RPS23	PYGB	PYGB			MAFB
DYNC1LI2	FAM98A	DYNC1LI2			STAM2	SPCS1	SPCS1			PLCE1
DYNLRB2	WASL	DYNLRB2			GTF2B	OXNAD1	OXNAD1			AEBP2
EBNA1BP2	GABPB2	EBNA1BP2			USP50	EPM2A	EPM2A			ENPP5
ECT2	DNAJC6	ECT2			CD58	MFAP3L	MFAP3L			FBXL4
EFCAB13	FZD4	EFCAB13			CD83	TRAPPC6B	TRAPPC6B			SPPL2A
EFNA1	PHIP	EFNA1			PDK3	C17orf107	C17orf107			TRPV2
ELK4	STK39	ELK4			RUVBL1	PIM3	PIM3			SECISBP2L
ELL3	APOBEC4	ELL3			GLS	ZDHHC22	ZDHHC22			ZFX
ELP4	ZC3H6	ELP4			NIPSNAP3B	NIM1	NIM1			GTDC1
EPB41L3	MSI2	EPB41L3			MBL2	SPARC	SPARC			AGO3
ERC1	ZBTB4	ERC1			PEA15	KCNJ16	KCNJ16			FAM168A
ETFRF1	OTUD4	ETFRF1			NMNAT2	MRPS9	MRPS9			CPEB3
F3	SCN2A	F3			FAR1	DKFZP434H0512	DKFZP434H0512			MAT2B
FAM120A	FAT1	FAM120A			TANC2	CCNE2	CCNE2			C11ORF30
FAM13C	TCERG1	FAM13C			TRABD2B	HSCB	HSCB			LRP12
FAM199X	ZSWIM7	FAM199X			DUXA	C8orf58	C8orf58			C8ORF46
FAT1	TMC5	FAT1			ECT2	SLAMF7	SLAMF7			NRXN3
FBXO48	POLR3E	FBXO48			TMEM95	AL356356.1	AL356356.1			TGFBR2
FBXO8	TMEM47	FBXO8			SPOCK1	SLC16A10	SLC16A10			MGA
FBXW2	EPSTI1	FBXW2			SYTL5	SEPHS2	SEPHS2			TIAL1
FBXW7	PKP4	FBXW7			CHRND	PRELID2	PRELID2			TMED7
FEZ2	SOX11	FEZ2			TFRC	AC011897.1	AC011897.1			FAM46C
FGFR2	PDE4D	FGFR2			ZNF106	CCL4L1	CCL4L1			ZNF207
FHL1	RALGPS2	FHL1			DMBX1	AWAT2	AWAT2			MBOAT2
FOXJ3	USP6NL	FOXJ3			MAGEB10	POGLUT1	POGLUT1			PCDH12
FOXO1	BAI3	FOXO1			LGALS8	TBR1	TBR1			CDYL
FOXP1	FGFR2	FOXP1			MOB4	LHFPL2	LHFPL2			FBXO30
FUBP3	PDE3B	FUBP3			IL36RN	SDHA	SDHA			TWIST1
FZD4	CCNT2	FZD4			CDC5L	RHOU	RHOU			STYX
G0S2	SPATA13	G0S2			PDE5A	CEP112	CEP112			SOX6
G3BP1	OPCML	G3BP1			SPCS1	PRIMA1	PRIMA1			HNMT
GABPB1	HMGCS1	GABPB1			ZNF600	UBE2N	UBE2N			TRMT2B
GALNT18	LIF	GALNT18			CSMD3	PTGS1	PTGS1			GLUL
GALNT7	PRKACB	GALNT7			SLC16A1	RUVBL1	RUVBL1			MAP2K6
GAN	ZXDB	GAN			LMOD2	CNN2	CNN2			CCDC85C
GBP7	RPS15A	GBP7			SLC35E3	RBM25	RBM25			NOVA2
GDPD1	TXLNG	GDPD1			NFATC4	TNNI1	TNNI1			CLPB
GLI3	ZBTB10	GLI3			PLEKHF2	C8orf86	C8orf86			KCNMB4
GMFB	TBC1D4	GMFB			45537	LINC00692	LINC00692			U2SURP
GOLGA1	RBPJ	GOLGA1			STON2	CNPY1	CNPY1			SESN3
GPATCH2	TAOK3	GPATCH2			PCNX1	ZNF12	ZNF12			TNRC6B
GPM6B	LONP2	GPM6B			ZNF557	ARID4A	ARID4A			ZIC1
GPR34	KIF4A	GPR34			NOTCH2	GLS	GLS			TBC1D15
GPX8	UBE2W	GPX8			CDY1	PGRMC1	PGRMC1			FAM83D
GRIK1	FNBP1L	GRIK1			PLCE1	DCAF12L1	DCAF12L1			PPP1R15A
GRM6	ZCCHC14	GRM6			PAQR8	MPPED2	MPPED2			LRRC40
GTPBP8	SCN3A	GTPBP8			WAC	TMEM233	TMEM233
GTSF1	GNA13	GTSF1			MFAP3L	DYM	DYM
GUCY1A1	C14orf142	GUCY1A1			SULT1A1	C1orf115	C1orf115
HAL	UCP3	HAL			ZNF677	TGIF1	TGIF1
HAPLN1	NFASC	HAPLN1			CA12	SPAG9	SPAG9
HARBI1	UQCC1	HARBI1			ZNF808	TSR2	TSR2
HAUS6	CEP41	HAUS6			UNC5D	SH2D1B	SH2D1B
HDAC4	ZSCAN12	HDAC4			ZNF816	SULT1A1	SULT1A1
HHEX	MYH10	HHEX			PGRMC1	SERPINB11	SERPINB11
HIKESHI	TMEM170A	HIKESHI			TMLHE	MAGEB10	MAGEB10
HIPK2	ATXN7L1	HIPK2			FLVCR1	CXCL2	CXCL2
HLF	RBM20	HLF			ROPN1B	PKDREJ	PKDREJ
HMGCS1	PRKCE	HMGCS1			CTNND2	ZNF256	ZNF256
HOOK1	NRF1	HOOK1			LGR5	CD3G	CD3G
ICAM1	CNOT2	ICAM1			WSB2	ADI1	ADI1
ICE2	ERC1	ICE2			PLEK	ZNF431	ZNF431
IFIH1	VAV3	IFIH1			TIA1	C10orf32	C10orf32
IGF1R	KIAA1468	IGF1R			TCF20	UPB1	UPB1
IGSF21	MTMR2	IGSF21			ZNF618	P2RX6	P2RX6
IKBIP	MAFB	IKBIP			AKAP7	UBE4B	UBE4B
IL33	VMP1	IL33			ZNF37A	APOLD1	APOLD1
INHBB	PLEKHH1	INHBB			ZNF326	SHE	SHE
INPP4A	TSHZ3	INPP4A			PIWIL1	GOLGA8J	GOLGA8J
INPP5B	GPR155	INPP5B			CDK14	PPRC1	PPRC1
ITPR3	WBP1L	ITPR3			PLCB1	ZIK1	ZIK1
KAT6A	SDC2	KAT6A			CA8	PUS7L	PUS7L
KCNC1	MTSS1	KCNC1			POM121C	PLN	PLN
KCNS3	PLCE1	KCNS3			TNFSF4	KRT15	KRT15
KCTD9	TSC22D1	KCTD9			NWD1	NKAIN3	NKAIN3
KDM4E	IGF1R	KDM4E			ANKRD44	AC016722.1	AC016722.1
KIAA0355	CSNK1G1	KIAA0355			SEC23IP	TOMM40L	TOMM40L
KIAA1841	PA2G4	KIAA1841			PFN2	WDR11	WDR11
KIF1BP	DCUN1D3	KIF1BP			NEMP1	AGPAT4	AGPAT4
KL	PAPD5	KL			CPSF6	ARMCX1	ARMCX1
KLF12	NFIC	KLF12			EIF5AL1	RP11-113D6.6	RP11-113D6.6
KLHDC10	EPOR	KLHDC10			ACBD3	SLC16A1	SLC16A1
KLHL14	CREBZF	KLHL14			PAK1	PSMC3IP	PSMC3IP
KLHL42	RNF217	KLHL42			PCDH7	ZNF726	ZNF726
KLK12	ZXDA	KLK12			CTSC	ADH1B	ADH1B
KLRD1	ELF2	KLRD1			TTLL2	PCBD2	PCBD2
KMT2C	AEBP2	KMT2C			METTL1	ABCD4	ABCD4
KPNA3	GRAMD4	KPNA3			RASSF10	CTA-299D3.8	CTA-299D3.8
KRTAP9-4	ENPP5	KRTAP9-4			ZNF664	HTR2C	HTR2C
KRTAP9-9	FBXL4	KRTAP9-9			KRT222	METTL1	METTL1
LACC1	MAP1B	LACC1			NTRK2	BMPR1A	BMPR1A
LAMB1	TSPAN5	LAMB1			LIN28A	ZNF714	ZNF714
LAYN	SPTLC2	LAYN			SMC1A	TNFSF4	TNFSF4
LCORL	FDX1L	LCORL			HMCN1	LSMEM2	LSMEM2
LELP1	MOSPD1	LELP1			CHD9	TMEM255A	TMEM255A
LETMD1	GLIPR1	LETMD1			TUBGCP3	UBXN7	UBXN7
LIX1	ELK4	LIX1			PAK3	LAMTOR3	LAMTOR3
LMO2	SPPL2A	LMO2			RNF138	TECRL	TECRL
LOC101928120	TGFBR3	LOC101928120			C14orf180	MTNR1A	MTNR1A
LPXN	ZBTB41	LPXN			ZFR	PFN2	PFN2
LRRC19	JMY	LRRC19			SLC7A11	SLC3A1	SLC3A1
LRRC34	PLEKHA3	LRRC34			HDAC9	HARS2	HARS2
LRRC8B	CNDP1	LRRC8B			ZBTB20	ATG10	ATG10
LYPD6	ATL2	LYPD6			PPP4R3B	PIK3IP1	PIK3IP1
LYRM4	TRPV2	LYRM4			SLC16A7	METTL13	METTL13
LYZL6	RNF4	LYZL6			GLOD4	EDA	EDA
MAEL	SECISBP2L	MAEL			ERCC6L2	IL18R1	IL18R1
MANBAL	KIAA1755	MANBAL			LRRC32	PAK2	PAK2
MAP1B	ZFX	MAP1B			DNMT3A	SPATA12	SPATA12
MAPK4	DENND5B	MAPK4			HRH1	TRPS1	TRPS1
MBNL1	GTDC1	MBNL1			SFRP2	CYP2B6	CYP2B6
MCF2L	AGO3	MCF2L			LRP2BP	CPED1	CPED1
MDK	FBXO28	MDK			ATAT1	HDGFL1	HDGFL1
MDM2	ANKFY1	MDM2			HNMT	PPP4R2	PPP4R2
MEF2D	ZNF395	MEF2D			LMCD1	YKT6	YKT6
METAP1	PIK3C2A	METAP1			CNN2	HIST1H2AK	HIST1H2AK
MID1IP1	FAM168A	MID1IP1			LAMP3	C11orf82	C11orf82
MINDY3	CPEB3	MINDY3			USF3	IFRG15	IFRG15
MMP16	NUDT3	MMP16			EPM2A	EIF3M	EIF3M
MPZ	SP1	MPZ			APOLD1	GPR37	GPR37
MRPS17	RC3H1	MRPS17			CPED1	SF3B5	SF3B5
MRPS18A	SH2B3	MRPS18A			PDE12	ABRA	ABRA
MRTFB	MAT2B	MRTFB			PAK2	PPP2R3C	PPP2R3C
MTPN	SETBP1	MTPN			MAP1B	MBL2	MBL2
MX1	SELT	MX1			ZNF652	TP53INP1	TP53INP1
MYBL1	C11orf30	MYBL1			F5	LGR5	LGR5
MYO1B	UHMK1	MYO1B			CGGBP1	SERINC3	SERINC3
MYO5B	ZBTB18	MYO5B			GOPC	SIAH3	SIAH3
NAA30	KIAA0355	NAA30			PPP2R1B	DUSP5	DUSP5
NAA35	ABCG4	NAA35			PYGB	ARMCX5	ARMCX5
NAIF1	PDS5A	NAIF1			PPP2R2A	DSE	DSE
NDNF	PHLPP1	NDNF			SCAF11	FANCG	FANCG
NEBL	CBX5	NEBL			AGFG1	PARP3	PARP3
NFIC	ZFP3	NFIC			DBT	DDX49	DDX49
NLRP3	FUBP3	NLRP3			RAD51B	FAM13A	FAM13A
NMBR	AIFM1	NMBR			SNX10	ANGEL1	ANGEL1
NMNAT2	ABI2	NMNAT2			ITGB8	KIAA1191	KIAA1191
NOTCH2	CHUK	NOTCH2			PNP	NELFB	NELFB
NPY1R	RBBP4	NPY1R			VPS13C	F10	F10
NUDT12	LRP12	NUDT12			CSK	NLRP4	NLRP4
NUP210	RORB	NUP210			AEBP2	ZNF804B	ZNF804B
NUTF2	SLC35F1	NUTF2			BCL2	SEPHS1	SEPHS1
NXF1	PFKFB3	NXF1			TRIM4	CA12	CA12
NXPE3	C8orf46	NXPE3			NLRP4	LARP1B	LARP1B
OLFM1	MBNL1	OLFM1			SCLT1	SPIN3	SPIN3
OTULINL	FOXP1	OTULINL			FZD3	ZFAND1	ZFAND1
PAFAH1B1	HEY2	PAFAH1B1			CNTN3	C21orf37	C21orf37
PAPOLB	NRXN3	PAPOLB			CREBRF	TUBB2B	TUBB2B
PARP1	TOP2B	PARP1			LMX1A	GAS6	GAS6
PAX5	KMT2C	PAX5			RAB6C	ZNF556	ZNF556
PAX6	CARM1	PAX6			REPS1	CYP27C1	CYP27C1
PCNX1	FRMD4A	PCNX1			RAB1A	C14orf105	C14orf105
PDE4D	POLR1C	PDE4D			LOC100132813	P2RY1	P2RY1
PDLIM3	WDR43	PDLIM3			C12orf50	THOC7	THOC7
PDS5A	PDPK1	PDS5A			FRAS1	ADAMTS1	ADAMTS1
PDS5B	PSMA5	PDS5B			ZNF699	OSTM1	OSTM1
PDZD8	ZNF706	PDZD8			ZKSCAN4	COL1A2	COL1A2
PELI1	ELL2	PELI1			ASTN2	STK17B	STK17B
PEX13	E2F1	PEX13			MCTP2	GTF2H1	GTF2H1
PEX16	RP11-10A14.4	PEX16			MSI2	SRP72	SRP72
PHC3	TGFBR2	PHC3			HSCB	NARS2	NARS2
PHIP	ABHD13	PHIP			CCSAP	GJD2	GJD2
PHLPP1	MGA	PHLPP1			APOOL	BTC	BTC
PIK3CA	TIAL1	PIK3CA			MTREX	POM121C	POM121C
PITPNA	HIPK2	PITPNA			ATAD1	CASP2	CASP2
PKD2L2	TMED7	PKD2L2			FJX1	MAL2	MAL2
PKN2	VPS39	PKN2				RBM8A	RBM8A
PLD5	EBF3	PLD5				ZNF132	ZNF132
PLEKHH1	FAM46C	PLEKHH1				PDCD6IP	PDCD6IP
PLXNB1	ZNF207	PLXNB1				CPOX	CPOX
POLDIP2	MYCBP	POLDIP2				MAGEL2	MAGEL2
POLI	SRPK2	POLI				AKR1B10	AKR1B10
POLR3E	MBOAT2	POLR3E				GOLGA8H	GOLGA8H
PPDPFL	PCDH12	PPDPFL				GTF2H2C	GTF2H2C
PPP1R9A	CDYL	PPP1R9A				AF165138.7	AF165138.7
PRKCB	FBXO30	PRKCB				GPSM2	GPSM2
PRSS12	TWIST1	PRSS12				GOLGA8K	GOLGA8K
PRSS57	FAM160B1	PRSS57				DNASE1L1	DNASE1L1
PSD2	STYX	PSD2				FAM149A	FAM149A
PSEN1	RRAS2	PSEN1				FAM126B	FAM126B
PSIP1	SH3D19	PSIP1				TMEM167A	TMEM167A
PTBP2	SOX6	PTBP2				CHTOP	CHTOP
PTPN2	RAB10	PTPN2				DRD1	DRD1
PURA	CALML4	PURA				GOLGA8M	GOLGA8M
PURB	RIMS3	PURB				GOLGA8N	GOLGA8N
PWP1	DLEU1	PWP1				GOLGA8I	GOLGA8I
RAB10	HNMT	RAB10				TCF20	TCF20
RABGAP1L	IFNLR1	RABGAP1L				ARNTL2	ARNTL2
RAD51B	NCOA1	RAD51B				TXK	TXK
RALA	RSBN1L	RALA				P4HA2	P4HA2
RAP1GAP2	PRR14L	RAP1GAP2				PARP12	PARP12
RAP2A	SRGAP3	RAP2A				RP11-321F6.1	RP11-321F6.1
RASA1	TRMT2B	RASA1				THYN1	THYN1
RASEF	HDAC4	RASEF				GYPA	GYPA
RASSF6	GLUL	RASSF6				S100A16	S100A16
RBFOX2	ZBTB40	RBFOX2				RP11-192H23.4	RP11-192H23.4
RBM20	C17orf75	RBM20				PROZ	PROZ
RBMS2	UBE2A	RBMS2				C5AR2	C5AR2
RBPJ	MAP2K6	RBPJ				CNOT11	CNOT11
RBSN	CCDC85C	RBSN				RRP7A	RRP7A
RCN2	TET3	RCN2				ZNF671	ZNF671
RECK	NOVA2	RECK				YTHDF2	YTHDF2
RELCH	CLPB	RELCH				RAP2C	RAP2C
RERG	WDR26	RERG				TACR3	TACR3
RHOB	SNCA	RHOB				TADA2B	TADA2B
RIBC1	VTI1A	RIBC1				FAM184B	FAM184B
RIF1	RP11-315D16.2	RIF1				PHKG1	PHKG1
RND3	ZNF507	RND3				TLE1	TLE1
RNF14	KCNMB4	RNF14				CYB5D1	CYB5D1
RNF145	GRHPR	RNF145				GOLGA8O	GOLGA8O
RNF34	RGS9BP	RNF34				GOLGA8R	GOLGA8R
RNMT	PAX6	RNMT				ALDH7A1	ALDH7A1
ROR2	U2SURP	ROR2				CNTF	CNTF
RPS6KA6	CAND1	RPS6KA6				PCSK2	PCSK2
RPS6KB1	EIF5B	RPS6KB1				CALML3	CALML3
RSBN1L	RBMS2	RSBN1L				MEOX1	MEOX1
RSKR	PKNOX1	RSKR				FGFBP3	FGFBP3
RTL3	NLE1	RTL3				TOR2A	TOR2A
RTL4	SESN3	RTL4				CA6	CA6
RUBCN	PSD3	RUBCN				FGF21	FGF21
RUBCNL	TNRC6B	RUBCNL				RNASEH1	RNASEH1
RWDD4	ZIC1	RWDD4				LRP11	LRP11
SACS	TBC1D15	SACS				TCEA1	TCEA1
SCAF8	ATG7	SCAF8				NRTN	NRTN
SCARB1	FAM83D	SCARB1				B4GALT6	B4GALT6
SCN3A	MEF2D	SCN3A				MSI2	MSI2
SDC2	PHKG2	SDC2				ZNF557	ZNF557
SELENOI	GPR22	SELENOI				C16orf47	C16orf47
SETBP1	MCMBP	SETBP1				AP000867.1	AP000867.1
SH2B3	PPP1R15A	SH2B3				BEND2	BEND2
SH3YL1	WDR7	SH3YL1				DCAF4	DCAF4
SIAH1	LRRC40	SIAH1				CAPN7	CAPN7
SIM1	AGMO	SIM1				PP13439	PP13439
SLC10A2		SLC10A2				SLC39A14	SLC39A14
SLC11A2		SLC11A2				COMMD8	COMMD8
SLC16A14		SLC16A14				THAP6	THAP6
SLC19A1		SLC19A1				TLR6	TLR6
SLC23A2		SLC23A2				PLEKHA7	PLEKHA7
SLC24A2		SLC24A2				ETF1	ETF1
SLC25A32		SLC25A32				CLDN1	CLDN1
SLC26A2		SLC26A2				MOB1B	MOB1B
SLC29A1		SLC29A1				C2orf48	C2orf48
SLC2A11		SLC2A11				XG	XG
SLC35G2		SLC35G2				GOLGA8A	GOLGA8A
SLC37A3		SLC37A3				RP11-386G21.2	RP11-386G21.2
SLC39A1		SLC39A1				EIF1AX	EIF1AX
SLC39A14		SLC39A14				MOB4	MOB4
SLC39A8		SLC39A8				CABLES2	CABLES2
SLC7A8		SLC7A8				RHOJ	RHOJ
SLC8A1		SLC8A1				RNF114	RNF114
SLC9A2		SLC9A2				FTO	FTO
SMAD1		SMAD1				ALDH1A3	ALDH1A3
SMAP1		SMAP1				EIF4B	EIF4B
SMARCD1		SMARCD1				CSK	CSK
SMG6		SMG6				ZNF705D	ZNF705D
SMIM15		SMIM15				OR7D2	OR7D2
SNCA		SNCA				KANSL1L	KANSL1L
SNX6		SNX6				STEAP2	STEAP2
SOCS5		SOCS5				TRIM10	TRIM10
SOD2		SOD2				C4orf36	C4orf36
SORBS1		SORBS1				TMPRSS11F	TMPRSS11F
SP1		SP1				C12orf50	C12orf50
SPATA13		SPATA13				ADAMTS16	ADAMTS16
SPINK13		SPINK13				RAD54B	RAD54B
SPRED1		SPRED1				AKR1B15	AKR1B15
SPTLC2		SPTLC2				L3MBTL4	L3MBTL4
SREK1		SREK1				ZNF705B	ZNF705B
SRP54		SRP54				ACPL2	ACPL2
STAM		STAM				UBXN4	UBXN4
STIM1		STIM1				TSPAN17	TSPAN17
STK39		STK39				CLEC6A	CLEC6A
STKLD1		STKLD1				SPOCK1	SPOCK1
STMN1		STMN1				NSL1	NSL1
STMN4		STMN4				ADCK3	ADCK3
STRAP		STRAP				LILRB3	LILRB3
STX6		STX6				MAGEA3	MAGEA3
STX7		STX7				TRIM21	TRIM21
SYAP1		SYAP1				MAGEA6	MAGEA6
SYNCRIP		SYNCRIP				C1orf43	C1orf43
SYT1		SYT1				BRF2	BRF2
SYT11		SYT11				ZNF37A	ZNF37A
TAOK3		TAOK3				CDK14	CDK14
TAS2R20		TAS2R20				FZD3	FZD3
TBC1D10A		TBC1D10A				SLC6A1	SLC6A1
TBC1D17		TBC1D17				GDA	GDA
TCERG1		TCERG1				IRF9	IRF9
THOC3		THOC3				MTERF	MTERF
TIGD7		TIGD7				CYP3A5	CYP3A5
TMEM130		TMEM130				ZNF233	ZNF233
TMEM143		TMEM143				RP11-362K2.2	RP11-362K2.2
TMEM41A		TMEM41A				FAM71E1	FAM71E1
TNIK		TNIK				ZNF578	ZNF578
TP53		TP53				SMIM21	SMIM21
TRABD2B		TRABD2B				OR2Z1	OR2Z1
TRDMT1		TRDMT1				FAM135B	FAM135B
TRIM37		TRIM37				PQLC1	PQLC1
TRMT61B		TRMT61B				SEPT14	SEPT14
TSPAN7		TSPAN7				MAGEA1	MAGEA1
TUBA1B		TUBA1B				MAS1	MAS1
TWF1		TWF1				CNR1	CNR1
UBE2A		UBE2A				VPS37A	VPS37A
UBE2W		UBE2W				BTBD10	BTBD10
UBR1		UBR1				SAA2	SAA2
UBR5		UBR5				DERL2	DERL2
UBXN1		UBXN1				MEOX2	MEOX2
UNC5D		UNC5D				MTFR1	MTFR1
USP15		USP15				CTXN2	CTXN2
USP16		USP16				SPARCL1	SPARCL1
USP40		USP40				GPNMB	GPNMB
USP42		USP42				OSTF1	OSTF1
VNN1		VNN1				LBR	LBR
VPS39		VPS39				EMCN	EMCN
WBP1L		WBP1L				FRMD3	FRMD3
WDR43		WDR43				TAF7	TAF7
WDR77		WDR77				CSGALNACT1	CSGALNACT1
WRB		WRB				EDNRA	EDNRA
WWTR1		WWTR1				ANHX	ANHX
XPR1		XPR1				BCHE	BCHE
ZBTB26		ZBTB26				CERS6	CERS6
ZBTB40		ZBTB40				PEA15	PEA15
ZBTB42		ZBTB42				OR1L8	OR1L8
ZCCHC14		ZCCHC14				PCGF3	PCGF3
ZKSCAN5		ZKSCAN5				TAF1	TAF1
ZNF365		ZNF365				HHLA2	HHLA2
ZNF391		ZNF391				CD58	CD58
ZNF500		ZNF500				ENTPD4	ENTPD4
ZNF706		ZNF706				SGK494	SGK494
ZNF772		ZNF772				GPR64	GPR64
ZXDC		ZXDC				VPS33B	VPS33B
ZZZ3		ZZZ3				AQP2	AQP2
ALCAM		ALCAM				SNX10	SNX10
		FBXW7				PPP1R11	PPP1R11
		RHOB				GOPC	GOPC
		LELP1				SNRPD1	SNRPD1
		PTS				C15orf54	C15orf54
		TBC1D17				MAGEA8	MAGEA8
		RP11-192H23.4				AMMECR1	AMMECR1
		WDR62				PLK2	PLK2
		LACC1				MLEC	MLEC
		GTSF1				ZNF483	ZNF483
		GALNT18				TUBGCP3	TUBGCP3
		GTPBP8				GRIA1	GRIA1
		CCDC149				ARL8B	ARL8B
		C18orf54				KLK10	KLK10
		SNX24				ZNF573	ZNF573
		FBXO8				VARS2	VARS2
		IL6ST				KCNS1	KCNS1
		PDZD11				CERS3	CERS3
		ATP7A				HSF2BP	HSF2BP
		FOXO1				METTL21A	METTL21A
		ARMCX1				BCL2	BCL2
		CYTIP				NPHP3	NPHP3
		ECT2				MZT1	MZT1
		SLC4A4				AL353698.1	AL353698.1
		SLC37A3				TIMM17A	TIMM17A
		LMO2				C14orf2	C14orf2
		LAYN				RAB6A	RAB6A
		INPP5B				SH3RF1	SH3RF1
		RNF145				GNG12	GNG12
		ACSL3				PAQR8	PAQR8
		HSP90B1				GGACT	GGACT
		NFIA				TPTE	TPTE
		FAM199X				TBX18	TBX18
		HLF				SLC25A21	SLC25A21
		SP3				HSPE1-MOB4	HSPE1-MOB4
		DNAJB13				ALG12	ALG12
		SIAH1				RBM48	RBM48
		RGS1				PCDH7	PCDH7
		ACVR2A				SIX3	SIX3
		SYAP1				CTD-2370N5.3	CTD-2370N5.3
		USP16				FBXO30	FBXO30
		PHF19				MIF4GD	MIF4GD
		ARMC1				MAGEA12	MAGEA12
		SLC25A32				CNOT4	CNOT4
		NDP				AC004899.1	AC004899.1
		ATP10D				KCNJ10	KCNJ10
		PEX16				SOX2	SOX2
		TNNI3K				MSRB3	MSRB3
		MID1IP1				CDC42SE2	CDC42SE2
		SEPT8				RAB6C	RAB6C
		ARPC5L				UBE2G1	UBE2G1
		FPGT-TNNI3K				TMED5	TMED5
		RWDD1				APOOL	APOOL
		RCN2				ZNF705A	ZNF705A
		PURB				LMCD1	LMCD1
		CDK17				SGCB	SGCB
		MEF2C				PLAA	PLAA
		APC				ZFP28	ZFP28
		LYPD6				PRR23C	PRR23C
		RASA1				CXorf61	CXorf61
		SLC39A1				NACC1	NACC1
		PROKR2				PNP	PNP
		BRMS1L				PLEK	PLEK
		TMEM178B				DDX4	DDX4
		KIAA0226L				DMRT2	DMRT2
		SLC8A1				FAR1	FAR1
		CRIM1				FZD7	FZD7
		VAMP2				PRKAR2A	PRKAR2A
		SEPT6				FAM117B	FAM117B
		SREK1				DKFZP779L1853	DKFZP779L1853
		CTSV				AP3B2	AP3B2
		SRSF10				BCAS1	BCAS1
		PRDM1				DEFB127	DEFB127
		SEPT4				GDF5	GDF5
		CBLB				PGBD3	PGBD3
		RNF34				SOX6	SOX6
		NUCKS1				HOXB5	HOXB5
		ST3GAL1				MTDH	MTDH
		SORBS1				PPP4R1L	PPP4R1L
		NFIB				KRR1	KRR1
		RERG				DBT	DBT
		WDR77				C1orf213	C1orf213
		SSRP1				EIF4H	EIF4H
		CTNNA2				SLC25A20	SLC25A20
		XPR1				C17orf96	C17orf96
		DESI2				CD209	CD209
		SHOX2				COX4I1	COX4I1
		ATP1B1				DCUN1D2	DCUN1D2
		ARPP19				MSL1	MSL1
		SCAF8				LGI2	LGI2
		POMP				ZNF81	ZNF81
		NXF1				CD68	CD68
		ADCYAP1				ASB5	ASB5
		PTBP2				TEAD2	TEAD2
		KLF7				NAA50	NAA50
		PAX5				SNX24	SNX24
		F3				TACR1	TACR1
		NUP210				NAA15	NAA15
		ULK2				PLCB1	PLCB1
		CLSTN1				C17orf80	C17orf80
		PURA				TRIB1	TRIB1
		KAT6A				FAXC	FAXC
		NLRP3				DSG2	DSG2
		SLCO1A2				VSIG1	VSIG1
		GPM6B				RNF144B	RNF144B
		KPNA3				C18orf63	C18orf63
		GFPT1				GRPEL2	GRPEL2
		MBNL3				BCCIP	BCCIP
		NUTF2				HMGCS1	HMGCS1
		SLC23A2				RCBTB1	RCBTB1
		MSMO1				PKD2L1	PKD2L1
		CSPG5				VAMP1	VAMP1
		TMEM64				RAET1E	RAET1E
		COPS8				TRAK2	TRAK2
		HHEX				ZNF24	ZNF24
		INPP4A				ERCC6-PGBD3	ERCC6-PGBD3
		UBXN1				CHRNA5	CHRNA5
		NDNF				SLC38A4	SLC38A4
		USP42				ZNF329	ZNF329
		SGMS2				ZBTB5	ZBTB5
		RAB8B				AMMECR1L	AMMECR1L
		SRP19				CLHC1	CLHC1
		PFN2				GPD1L	GPD1L
		XKR6				SNN	SNN
		POU2F1				IRAK3	IRAK3
		ERO1LB				NT5E	NT5E
		SCARB1				VWC2	VWC2
		SMARCD1				RCBTB2	RCBTB2
		MMP16				KLK9	KLK9
		RYBP				PRSS35	PRSS35
		SLC24A2				MAGT1	MAGT1
		ATP2B1				SPIB	SPIB
		PLAGL2				SLC5A10	SLC5A10
		LRRC19				ZNF354C	ZNF354C
		FAM46A				F11R	F11R
		SPRED1				NHLH2	NHLH2
		C10orf11				FAM120C	FAM120C
		ACTRT3				TFRC	TFRC
		RASSF4				HORMAD1	HORMAD1
		VHL				ARRDC4	ARRDC4
		NAA50				SNX16	SNX16
		RFTN2				PNPLA2	PNPLA2
		ANKRD17				FSBP	FSBP
		MMP19				TTLL11	TTLL11
		STIM1				PSMC6	PSMC6
		KLF12				AGPAT9	AGPAT9
		COPS2				VANGL2	VANGL2
		KLK15				NOS1AP	NOS1AP
		FOXO3				PEX11B	PEX11B
		ST8SIA3				ANGPTL2	ANGPTL2
		DOCK2				LURAP1	LURAP1
		ITPR3				SPIN2A	SPIN2A
		ARID1A				ART4	ART4
		SYNCRIP				SNRK	SNRK
		KANSL1L				ZKSCAN3	ZKSCAN3
		ELP4				HMX2	HMX2
		EYA3				TRPC1	TRPC1
		AKAP1				MOCS3	MOCS3
		BRPF3				GTF3C4	GTF3C4
		SMOC1				DNER	DNER
		KIAA0226				DES	DES
		MAP4				C5orf64	C5orf64
		PHF20L1				KIAA1468	KIAA1468
		MPZ				HYLS1	HYLS1
		MARCH3				LAMP1	LAMP1
		MYBL1				ABL2	ABL2
		EIF4E3				TMEM30B	TMEM30B
		RPS6KB1				FBXO33	FBXO33
		CCT3				ARHGEF7	ARHGEF7
		LHX8				PRCP	PRCP
		SCN1A				ATAD3C	ATAD3C
		KBTBD6				CXCL12	CXCL12
		G3BP1				C20orf197	C20orf197
		ZEB1				PARS2	PARS2
		ZFHX3				CSF1	CSF1
		PDS5B				TAS2R14	TAS2R14
		RAP2A				REEP5	REEP5
		METAP1				CYSLTR2	CYSLTR2
		ZZZ3				EIF5AL1	EIF5AL1
		BRINP3				CCDC163P	CCDC163P
		CNOT1				MPZL3	MPZL3
		NF2				AC069547.1	AC069547.1
		MFSD6				GPR157	GPR157
		FAM98A				AP001579.1	AP001579.1
		WASL				PNPLA3	PNPLA3
		GABPB2				PUM2	PUM2
		DNAJC6				B4GALT4	B4GALT4
		FZD4				UNC5D	UNC5D
		PHIP				ANKRD44	ANKRD44
		STK39				C2ORF15	C2ORF15
		APOBEC4				CHERP	CHERP
		ZC3H6				PDGFD	PDGFD
		MSI2				HOXC9	HOXC9
		ZBTB4				PLCXD3	PLCXD3
		OTUD4				MATR3	MATR3
		SCN2A				GTPBP3	GTPBP3
		FAT1				GRIK1-AS2	GRIK1-AS2
		TCERG1				ZNF658	ZNF658
		ZSWIM7				AC093802.1	AC093802.1
		TMC5				SV2B	SV2B
		POLR3E				SPAG5	SPAG5
		TMEM47				NUP35	NUP35
		EPSTI1				PTPN1	PTPN1
		PKP4				R3HCC1	R3HCC1
		SOX11				MMGT1	MMGT1
		PDE4D				ARL5C	ARL5C
		RALGPS2				CYP7A1	CYP7A1
		USP6NL				DNAJC27	DNAJC27
		BAI3				HOXC11	HOXC11
		FGFR2				IFI44L	IFI44L
		PDE3B				ARL11	ARL11
		CCNT2				C21orf62	C21orf62
		SPATA13				C5orf24	C5orf24
		OPCML				RHOT1	RHOT1
		HMGCS1				PCDH17	PCDH17
		LIF				CCDC85C	CCDC85C
		PRKACB				CASS4	CASS4
		ZXDB				CHMP1B	CHMP1B
		RPS15A				RPP14	RPP14
		TXLNG				F3	F3
		ZBTB10				TPH2	TPH2
		TBC1D4				DAPP1	DAPP1
		RBPJ				RHO	RHO
		TAOK3				MAML3	MAML3
		LONP2				PLD1	PLD1
		KIF4A				CREG2	CREG2
		UBE2W				ARF3	ARF3
		FNBP1L				KIAA1279	KIAA1279
		ZCCHC14				C3orf27	C3orf27
		SCN3A				C6orf222	C6orf222
		GNA13				ZNF641	ZNF641
		C14orf142				NUP62CL	NUP62CL
		UCP3				RNMT	RNMT
		NFASC				KCNN1	KCNN1
		UQCC1				SH3PXD2B	SH3PXD2B
		CEP41				CASP14	CASP14
		ZSCAN12				VGLL2	VGLL2
		MYH10				FYB	FYB
		TMEM170A				DDX60	DDX60
		ATXN7L1				WDR5B	WDR5B
		RBM20				RAB33B	RAB33B
		PRKCE				ATP6V0A2	ATP6V0A2
		NRF1				POLH	POLH
		CNOT2				ZMYND11	ZMYND11
		ERC1				C7orf13	C7orf13
		VAV3				MPV17L	MPV17L
		KIAA1468				ARL10	ARL10
		MTMR2				TRMT2A	TRMT2A
		MAFB				SYN3	SYN3
		VMP1				CLDND1	CLDND1
		PLEKHH1				PTPN14	PTPN14
		TSHZ3				HOXA13	HOXA13
		GPR155				DGKE	DGKE
		WBP1L				SYAP1	SYAP1
		SDC2				ZNF398	ZNF398
		MTSS1				TNFSF10	TNFSF10
		PLCE1				AP001885.1	AP001885.1
		TSC22D1				FADD	FADD
		IGF1R				NKAPL	NKAPL
		CSNK1G1				RFX1	RFX1
		PA2G4				WDPCP	WDPCP
		DCUN1D3				AGFG1	AGFG1
		PAPD5				ARPC3	ARPC3
		NFIC				TBX22	TBX22
		EPOR				TUBE1	TUBE1
		CREBZF				RP11-181C3.1	RP11-181C3.1
		RNF217				CGGBP1	CGGBP1
		ZXDA				C1orf116	C1orf116
		ELF2				ZDHHC20	ZDHHC20
		AEBP2				RAB39B	RAB39B
		GRAMD4				PIK3AP1	PIK3AP1
		ENPP5				KCNA5	KCNA5
		FBXL4				CEP57L1	CEP57L1
		MAP1B				FITM2	FITM2
		TSPAN5				ERRFI1	ERRFI1
		SPTLC2				STK33	STK33
		FDX1L				RIT2	RIT2
		MOSPD1				PRRX1	PRRX1
		GLIPR1				SLC2A5	SLC2A5
		ELK4				CDC5L	CDC5L
		SPPL2A				MORC4	MORC4
		TGFBR3				DCAF4L2	DCAF4L2
		ZBTB41				CPLX4	CPLX4
		JMY				ZNF776	ZNF776
		PLEKHA3				TRIM4	TRIM4
		CNDP1				TTPA	TTPA
		ATL2				C21orf91	C21orf91
		TRPV2				SRP9	SRP9
		RNF4				SLFN12	SLFN12
		SECISBP2L				AP005482.1	AP005482.1
		KIAA1755				AC007375.1	AC007375.1
		ZFX				BRD3	BRD3
		DENND5B				GZMK	GZMK
		GTDC1				HS3ST2	HS3ST2
		AGO3				ISCU	ISCU
		FBXO28				DHFRL1	DHFRL1
		ANKFY1				GIPC3	GIPC3
		ZNF395				CDH7	CDH7
		PIK3C2A				SPG7	SPG7
		FAM168A				TMEM57	TMEM57
		CPEB3				ALG10B	ALG10B
		NUDT3				AL033381.1	AL033381.1
		SP1				HDDC2	HDDC2
		RC3H1				WDR4	WDR4
		SH2B3				SLC38A11	SLC38A11
		MAT2B				OSBPL1A	OSBPL1A
		SETBP1				ZNF202	ZNF202
		SELT				ZNF525	ZNF525
		C11orf30				RP11-293M10.1	RP11-293M10.1
		UHMK1				SFTPA1	SFTPA1
		ZBTB18				FGF7	FGF7
		KIAA0355				INIP	INIP
		ABCG4				SHISA2	SHISA2
		PDS5A				SMIM8	SMIM8
		PHLPP1				CXCL9	CXCL9
		CBX5				ZNF830	ZNF830
		ZFP3				TFEC	TFEC
		FUBP3				SLC25A46	SLC25A46
		AIFM1				SPRY2	SPRY2
		ABI2				NSF	NSF
		CHUK				ST6GAL1	ST6GAL1
		RBBP4				SPRED3	SPRED3
		LRP12				GPT2	GPT2
		RORB				FOXC2	FOXC2
		SLC35F1				CPEB4	CPEB4
		PFKFB3				FBXO34	FBXO34
		C8orf46				TRAPPC3L	TRAPPC3L
		MBNL1				CKS1B	CKS1B
		FOXP1				ERCC4	ERCC4
		HEY2				C22orf46	C22orf46
		NRXN3				NALCN	NALCN
		TOP2B				LEP	LEP
		KMT2C				PSTK	PSTK
		CARM1				PCDHB7	PCDHB7
		FRMD4A				HOXA11	HOXA11
		POLR1C				MGAM	MGAM
		WDR43				DNM3	DNM3
		PDPK1				BRD7	BRD7
		PSMA5				C5orf60	C5orf60
		ZNF706				UHRF1BP1L	UHRF1BP1L
		ELL2				HOXD10	HOXD10
		E2F1				RBL1	RBL1
		RP11-10A14.4				HAS3	HAS3
		TGFBR2				RP11-332O19.5	RP11-332O19.5
		ABHD13				FABP7	FABP7
		MGA				LPGAT1	LPGAT1
		TIAL1				SLC39A9	SLC39A9
		HIPK2				PDCL3	PDCL3
		TMED7				C12orf60	C12orf60
		VPS39				CHCHD5	CHCHD5
		EBF3				RAD51B	RAD51B
		FAM46C				MKS1	MKS1
		ZNF207				REEP1	REEP1
		MYCBP				CRNN	CRNN
		SRPK2				CLEC7A	CLEC7A
		MBOAT2				HSPB2	HSPB2
		PCDH12				ZNF697	ZNF697
		CDYL				THOC2	THOC2
		FBXO30				AL645728.1	AL645728.1
		TWIST1				CHTF8	CHTF8
		FAM160B1				SOWAHB	SOWAHB
		STYX				RFNG	RFNG
		RRAS2				ABHD17A	ABHD17A
		SH3D19				PRDM8	PRDM8
		SOX6				IQGAP1	IQGAP1
		RAB10				FAM134A	FAM134A
		CALML4				SEC23IP	SEC23IP
		RIMS3				TMEM41B	TMEM41B
		DLEU1				PGBD2	PGBD2
		HNMT				AC127496.1	AC127496.1
		IFNLR1				HIST2H4B	HIST2H4B
		NCOA1				OR51E1	OR51E1
		RSBN1L				TIMM9	TIMM9
		PRR14L				NCBP2	NCBP2
		SRGAP3				C20orf196	C20orf196
		TRMT2B				AP000708.1	AP000708.1
		HDAC4				BTBD1	BTBD1
		GLUL				VASN	VASN
		ZBTB40				TANC2	TANC2
		C17orf75				EPGN	EPGN
		UBE2A				ARF6	ARF6
		MAP2K6				DONSON	DONSON
		CCDC85C				RGS16	RGS16
		TET3				TMEM92	TMEM92
		NOVA2				LMO4	LMO4
		CLPB				TIRAP	TIRAP
		WDR26				LIN28A	LIN28A
		SNCA				SMC2	SMC2
		VTI1A				TMEM44	TMEM44
		RP11-315D16.2				SIGLEC6	SIGLEC6
		ZNF507				USP6	USP6
		KCNMB4				SCN10A	SCN10A
		GRHPR				TNFAIP8	TNFAIP8
		RGS9BP				HS3ST1	HS3ST1
		PAX6				HPGD	HPGD
		U2SURP				LYPD6	LYPD6
		CAND1				RD3	RD3
		EIF5B				CSRP3	CSRP3
		RBMS2				DGCR6	DGCR6
		PKNOX1				SLC22A5	SLC22A5
		NLE1				RFESD	RFESD
		SESN3				KCTD12	KCTD12
		PSD3				GADD45A	GADD45A
		TNRC6B				CAPN2	CAPN2
		ZIC1				FAM212B	FAM212B
		TBC1D15				NT5DC1	NT5DC1
		ATG7				TRMT13	TRMT13
		FAM83D				DNAJB14	DNAJB14
		MEF2D				KIAA2018	KIAA2018
		PHKG2				FUT9	FUT9
		GPR22				RCL1	RCL1
		MCMBP				CCDC89	CCDC89
		PPP1R15A				ZNF16	ZNF16
		WDR7				SNTG1	SNTG1
		LRRC40				PRKAR1B	PRKAR1B
		AGMO				FAM222B	FAM222B
						TMEM55A	TMEM55A
						CCNT1	CCNT1
						GSTK1	GSTK1
						GOLPH3L	GOLPH3L
						AIF1L	AIF1L
						LRIG2	LRIG2
						TMEM246	TMEM246
						OTUD6B	OTUD6B
						ANKRD49	ANKRD49
						NIPSNAP3B	NIPSNAP3B
						ZNF283	ZNF283
						STON2	STON2
						SLC16A7	SLC16A7
						KIAA0586	KIAA0586
						ZNF20	ZNF20
						GDAP1	GDAP1
						C9orf170	C9orf170
						ADAM17	ADAM17
						ZNF84	ZNF84
						LPIN1	LPIN1
						GCLM	GCLM
						ZNF471	ZNF471
						RPS6KA6	RPS6KA6
						OR12D3	OR12D3
						ZCWPW2	ZCWPW2
						CLCC1	CLCC1
						ZNF106	ZNF106
						ZG16	ZG16
						THRB	THRB
						ALG2	ALG2
						AC006946.15	AC006946.15
						MMP8	MMP8
						BYSL	BYSL
						CAP1	CAP1
						FAM60A	FAM60A
						PLSCR4	PLSCR4
						PIGR	PIGR
						HRAS	HRAS
						SLC8A3	SLC8A3
						MAF	MAF
						CC2D1B	CC2D1B
						PLCL1	PLCL1
						CTH	CTH
						RBAK	RBAK
						TMEM251	TMEM251
						YEATS2	YEATS2
						BEST1	BEST1
						MSC	MSC
						CLP1	CLP1
						ZBTB4	ZBTB4
						IER3IP1	IER3IP1
						MRPS30	MRPS30
						SLC30A5	SLC30A5
						DGKH	DGKH
						RRP36	RRP36
						XKRX	XKRX
						ELAC1	ELAC1
						RXFP1	RXFP1
						DBNDD2	DBNDD2
						RASA3	RASA3
						ZNF460	ZNF460
						CYP20A1	CYP20A1
						RAD9B	RAD9B
						ROS1	ROS1
						PPARD	PPARD
						ADAP2	ADAP2
						C9orf152	C9orf152
						RIT1	RIT1
						ASCL1	ASCL1
						ZNF624	ZNF624
						LRRC32	LRRC32
						SFRP4	SFRP4
						TMEM199	TMEM199
						TMEM231	TMEM231
						KLF16	KLF16
						NUBPL	NUBPL
						PLA2G2C	PLA2G2C
						SNAPC5	SNAPC5
						TMOD2	TMOD2
						UBE2G2	UBE2G2
						ZNF350	ZNF350
						ECT2	ECT2
						BMP3	BMP3
						KIAA0391	KIAA0391
						CLDN8	CLDN8
						ITGB8	ITGB8
						LRRC58	LRRC58
						ZNF705G	ZNF705G
						ZBTB16	ZBTB16
						SLC5A3	SLC5A3
						SLC30A9	SLC30A9
						MFAP3	MFAP3
						SLFN11	SLFN11
						GSTM4	GSTM4
						XKR4	XKR4
						SLC6A20	SLC6A20
						SLC7A14	SLC7A14
						TMPRSS12	TMPRSS12
						TRPV2	TRPV2
						CCDC127	CCDC127
						PDK3	PDK3
						ATAD1	ATAD1
						ZNF618	ZNF618
						HOOK1	HOOK1
						ZFAND2B	ZFAND2B
						HENMT1	HENMT1
						CD86	CD86
						E2F7	E2F7
						AP3S2	AP3S2
						NDRG1	NDRG1
						CEBPG	CEBPG
						MEX3A	MEX3A
						FANCB	FANCB
						DDX6	DDX6
						RSPO2	RSPO2
						LPP	LPP
						UBL7	UBL7
						ITPRIPL1	ITPRIPL1
						VMA21	VMA21
						TP53RK	TP53RK
						PTPN2	PTPN2
						CTD-2368P22.1	CTD-2368P22.1
						RAB40A	RAB40A
						ZNF320	ZNF320
						ZNF652	ZNF652
						CCDC14	CCDC14
						THUMPD3	THUMPD3
						CLEC2D	CLEC2D
						CCSAP	CCSAP
						STC2	STC2
						SRPX2	SRPX2
						ZNF662	ZNF662
						POTEG	POTEG
						KPNA4	KPNA4
						MYB	MYB
						ARHGAP32	ARHGAP32
						POTEM	POTEM
						SRRM4	SRRM4
						TMPPE	TMPPE
						ZNF611	ZNF611
						ACSM2A	ACSM2A
						TTL	TTL
						SYT11	SYT11
						PODXL	PODXL
						INSIG1	INSIG1
						XKR7	XKR7
						ADORA2A	ADORA2A
						KRAS	KRAS
						GPBP1	GPBP1
						KLF12	KLF12
						ZNF813	ZNF813
						ALG1	ALG1
						EI24	EI24
						NFATC3	NFATC3
						XYLT1	XYLT1
						CPEB3	CPEB3
						PI4K2B	PI4K2B
						NTPCR	NTPCR
						ARHGAP6	ARHGAP6
						RPS23	RPS23
						CCDC25	CCDC25
						GLRA3	GLRA3
						SCN4B	SCN4B
						SLCO1A2	SLCO1A2
						SLC14A1	SLC14A1
						RCOR3	RCOR3
						EARS2	EARS2
						SLC35E3	SLC35E3
						STARD4	STARD4
						ARMC10	ARMC10
						MAP2K6	MAP2K6
						MRPL35	MRPL35
						LGSN	LGSN
						MLC1	MLC1
						C5orf28	C5orf28
						ZNF80	ZNF80
						MTMR7	MTMR7
						VHLL	VHLL
						CTSV	CTSV
						FAM78B	FAM78B
						NDUFA5	NDUFA5
						MIPOL1	MIPOL1
						PAFAH1B1	PAFAH1B1
						PRICKLE4	PRICKLE4
						PPP2R5C	PPP2R5C
						AC016559.1	AC016559.1
						CLEC5A	CLEC5A
						PPM1F	PPM1F
						GALK2	GALK2
						SEC61A2	SEC61A2
						CEP152	CEP152
						ZFYVE20	ZFYVE20
						GRK4	GRK4
						KRTAP4-9	KRTAP4-9
						LEPROTL1	LEPROTL1
						DENND2C	DENND2C
						MS4A6A	MS4A6A
						CAPN6	CAPN6
						MATN1	MATN1
						TMEM154	TMEM154
						SNX18	SNX18
						FRAS1	FRAS1
						GRIN2B	GRIN2B
						DLAT	DLAT
						MAPK8	MAPK8
						CREB1	CREB1
						UBIAD1	UBIAD1
						COX18	COX18
						MEGF10	MEGF10
						RSL1D1	RSL1D1
						ACSM2B	ACSM2B
						GBP5	GBP5
						IGSF1	IGSF1
						FAM200A	FAM200A
						AXIN2	AXIN2
						CDHR3	CDHR3
						FSHB	FSHB
						CELF6	CELF6
						GM2A	GM2A
						TXNDC16	TXNDC16
						FRS2	FRS2
						CTU1	CTU1
						ABHD10	ABHD10
						ZNF790	ZNF790
						LRRC4	LRRC4
						TM4SF18	TM4SF18
						C2CD5	C2CD5
						CMBL	CMBL
						PLA2G12A	PLA2G12A
						PEX7	PEX7
						FAM89A	FAM89A
						CHST11	CHST11
						LINC00998	LINC00998
						RP11-383H13.1	RP11-383H13.1
						LRAT	LRAT
						EMP1	EMP1
						MAN2A2	MAN2A2
						FLRT3	FLRT3
						ZNF514	ZNF514
						FNIP2	FNIP2
						FCF1	FCF1
						TRABD2B	TRABD2B
						FRK	FRK
						TNRC6B	TNRC6B
						OLR1	OLR1
						ALCAM	ALCAM
						AC005481.5	AC005481.5
						DCLK3	DCLK3
						ACTN2	ACTN2
						TOR1B	TOR1B
						USP13	USP13
						RICTOR	RICTOR
						RDH13	RDH13
						IRF2BP1	IRF2BP1
						ALDH3A2	ALDH3A2
						TTPAL	TTPAL
						SLC38A1	SLC38A1
						ATXN1L	ATXN1L
						CNNM1	CNNM1
						CMTM4	CMTM4
						CXorf56	CXorf56
						RFX3	RFX3
						ZNF695	ZNF695
						AQP10	AQP10
						GBP4	GBP4
						FPR3	FPR3
						CBR4	CBR4
						PHF17	PHF17
						TNPO1	TNPO1
						SLC17A5	SLC17A5
						EMP2	EMP2
						MAVS	MAVS
						NDST3	NDST3
						ZNF502	ZNF502
						PTK2B	PTK2B
						DNAJB2	DNAJB2
						ASPN	ASPN
						CD300LB	CD300LB
						MRO	MRO
						UBA2	UBA2
						FOSB	FOSB
						PEX19	PEX19
						GNPDA2	GNPDA2
						MRPL50	MRPL50
						FLVCR1	FLVCR1
						SH3PXD2A	SH3PXD2A
						AC074091.13	AC074091.13
						TRDN	TRDN
						RAB17	RAB17
						CNTNAP5	CNTNAP5
						CHRM1	CHRM1
						NAA38	NAA38
						DR1	DR1
						CHDH	CHDH
						SNCA	SNCA
						POLL	POLL
						PLEKHS1	PLEKHS1
						WHSC1	WHSC1
						CUL5	CUL5
						CHRNA4	CHRNA4
						SORL1	SORL1
						ESR2	ESR2
						USP28	USP28
						PIWIL1	PIWIL1
						BBS7	BBS7
						GORASP2	GORASP2
						STARD5	STARD5
						ENDOD1	ENDOD1
						POLD3	POLD3
						ZFR	ZFR
						CBL	CBL
						ATP8B1	ATP8B1
						MTPN	MTPN
						NASP	NASP
						CASC4	CASC4
						FAM213B	FAM213B
						NR3C1	NR3C1
						UEVLD	UEVLD
						BACE1	BACE1
						NCK1	NCK1
						RBMXL1	RBMXL1
						SLC25A30	SLC25A30
						KCNV1	KCNV1
						NUPL1	NUPL1
						GPR37L1	GPR37L1
						KIAA0513	KIAA0513
						KIDINS220	KIDINS220
						FBLIM1	FBLIM1
						CCR1	CCR1
						GSTM5	GSTM5
						GOLIM4	GOLIM4
						PTPRT	PTPRT
						PLD5	PLD5
						ABCC9	ABCC9
						HTR2A	HTR2A
						IL16	IL16
						IKBKG	IKBKG
						TRIM29	TRIM29
						RHBDF2	RHBDF2
						SULT1B1	SULT1B1
						LIN9	LIN9
						NDNF	NDNF
						ARHGAP12	ARHGAP12
						ZNF417	ZNF417
						STYX	STYX
						HDAC1	HDAC1
						FZD1	FZD1
						ZNF860	ZNF860
						USP37	USP37
						ACVR2B	ACVR2B
						ZKSCAN1	ZKSCAN1
						SLC35F2	SLC35F2
						ATP1B4	ATP1B4
						FPR2	FPR2
						GPAM	GPAM
						TAOK1	TAOK1
						ZNF808	ZNF808
						TRIB2	TRIB2
						LRRD1	LRRD1
						NUDT16	NUDT16
						RPA2	RPA2
						TEAD1	TEAD1
						C6orf136	C6orf136
						AQP4	AQP4
						WDR82	WDR82
						MME	MME
						RANBP10	RANBP10
						MAP9	MAP9
						SGCD	SGCD
						NSG1	NSG1
						RASAL2	RASAL2
						ZNF587	ZNF587
						NMT1	NMT1
						DPY19L2	DPY19L2
						AQP7	AQP7
						NKAP	NKAP
						TRPM8	TRPM8
						FAM129B	FAM129B
						RCAN1	RCAN1
						AL626787.1	AL626787.1
						EVX2	EVX2
						C10orf67	C10orf67
						KRT38	KRT38
						C11orf54	C11orf54
						FREM1	FREM1
						PAX9	PAX9
						SYTL4	SYTL4
						TEX9	TEX9
						NRK	NRK
						SPATA18	SPATA18
						DSG4	DSG4
						KCNMB1	KCNMB1
						ZPLD1	ZPLD1
						SFTPA2	SFTPA2
						ITGB6	ITGB6
						PTP4A1	PTP4A1
						HIPK2	HIPK2
						DTL	DTL
						GOLGA3	GOLGA3
						HOOK3	HOOK3
						ZNF19	ZNF19
						LYPD5	LYPD5
						SERPINB9	SERPINB9
						SLC35D1	SLC35D1
						HNF4A	HNF4A
						ZNF28	ZNF28
						PDGFA	PDGFA
						ATP5E	ATP5E
						SMAD9	SMAD9
						C17orf105	C17orf105
						TBC1D2B	TBC1D2B
						MEF2A	MEF2A
						GPRIN3	GPRIN3
						TLR2	TLR2
						FAM196B	FAM196B
						RPP40	RPP40
						FAM210B	FAM210B
						TNS4	TNS4
						CCDC59	CCDC59
						IFNE	IFNE
						G3BP1	G3BP1
						KIAA0101	KIAA0101
						ALDH1L2	ALDH1L2
						PEAK1	PEAK1
						JPH3	JPH3
						PARVG	PARVG
						CHCHD1	CHCHD1
						CD8A	CD8A
						IL17A	IL17A
						KIAA1244	KIAA1244
						ZFP82	ZFP82
						ZKSCAN4	ZKSCAN4
						SUDS3	SUDS3
						GPR50	GPR50
						ZNF551	ZNF551
						SYTL3	SYTL3
						FUT10	FUT10
						ZDHHC17	ZDHHC17
						NPFFR1	NPFFR1
						GPR20	GPR20
						ISG20	ISG20
						HES7	HES7
						ENC1	ENC1
						CD300LF	CD300LF
						GINS1	GINS1
						SNRPC	SNRPC
						YTHDF3	YTHDF3
						TAF11	TAF11
						KIAA0922	KIAA0922
						DAG1	DAG1
						DEPDC1	DEPDC1
						IQCE	IQCE
						MBOAT2	MBOAT2
						GALR1	GALR1
						SZRD1	SZRD1
						SDC2	SDC2
						DOK6	DOK6
						MAP2K1	MAP2K1
						PAK6	PAK6
						PTCD3	PTCD3
						C7orf57	C7orf57
						KLHL6	KLHL6
						SLC6A5	SLC6A5
						CCDC43	CCDC43
						KIF1B	KIF1B
						ZZZ3	ZZZ3
						GULP1	GULP1
						PGAP3	PGAP3
						CHRNG	CHRNG
						C15orf38-AP3S2	C15orf38-AP3S2
						DIRAS1	DIRAS1
						PBX1	PBX1
						ZNF880	ZNF880
						NDEL1	NDEL1
						CHODL	CHODL
						PDXDC1	PDXDC1
						PPP1R2	PPP1R2
						C16orf91	C16orf91
						DCAKD	DCAKD
						TRMT2B	TRMT2B
						RAB3GAP1	RAB3GAP1
						WNT5A	WNT5A
						SLC6A4	SLC6A4
						TIMELESS	TIMELESS
						SYNJ2BP	SYNJ2BP
						ACBD5	ACBD5
						TMTC1	TMTC1
						PDE4D	PDE4D
						SFT2D3	SFT2D3
						COLGALT1	COLGALT1
						CACNB4	CACNB4
						PPIC	PPIC
						DAP	DAP
						BRWD1	BRWD1
						ITGA7	ITGA7
						SLC16A12	SLC16A12
						BMP2K	BMP2K
						HILPDA	HILPDA
						CCDC85A	CCDC85A
						EIF3H	EIF3H
						C15orf27	C15orf27
						IFIT5	IFIT5
						LHX4	LHX4
						KRT222	KRT222
						TPK1	TPK1
						LIFR	LIFR
						SPATA2	SPATA2
						ZNF546	ZNF546
						PIGN	PIGN
						RNF152	RNF152
						CXorf36	CXorf36
						ZNF562	ZNF562
						MAP1B	MAP1B
						SYT13	SYT13
						B3GALT5	B3GALT5
						PPFIA4	PPFIA4
						CMIP	CMIP
						ARHGAP26	ARHGAP26
						AC068987.1	AC068987.1
						WNK3	WNK3
						SCN8A	SCN8A
						BSN	BSN
						PPP1R12B	PPP1R12B
						KCND3	KCND3
						PITPNM3	PITPNM3
						GPR111	GPR111
						ZNF844	ZNF844
						HEPACAM	HEPACAM
						TRIM2	TRIM2
						DST	DST
						KCNB1	KCNB1
						ZEB2	ZEB2
						COL25A1	COL25A1
						FAM84B	FAM84B
						PRICKLE2	PRICKLE2
						LAMP3	LAMP3
						EPM2AIP1	EPM2AIP1
						NWD1	NWD1
						BMP8B	BMP8B
						NFASC	NFASC
						DCX	DCX
						TBC1D22A	TBC1D22A
						RREB1	RREB1
						LHX9	LHX9
						KCNH5	KCNH5
						AZI2	AZI2
						MARCH5	MARCH5
						TMEM65	TMEM65
						FURIN	FURIN
						HEG1	HEG1
						BEND4	BEND4
						VASP	VASP
						HIPK1	HIPK1
						SMG7	SMG7
						EFCAB6	EFCAB6
						TIGD2	TIGD2
						NCOA7	NCOA7
						NTMT1	NTMT1
						RAN	RAN
						TXLNA	TXLNA
						SLC25A36	SLC25A36
						RP11-47I22.4	RP11-47I22.4
						STX6	STX6
						GPR141	GPR141
						PSMG1	PSMG1
						KLHL25	KLHL25
						HS3ST3B1	HS3ST3B1
						ITIH6	ITIH6
						FNDC7	FNDC7
						LMX1A	LMX1A
						MUC20	MUC20
						ENPP5	ENPP5
						TMEM131	TMEM131
						STOX2	STOX2
						GNE	GNE
						SERAC1	SERAC1
						ARID3A	ARID3A
						TMEM261	TMEM261
						ARHGAP20	ARHGAP20
						THOC1	THOC1
						LSM11	LSM11
						POGK	POGK
						POU2F1	POU2F1
						CA8	CA8
						CLPX	CLPX
						STARD13	STARD13
						MAGI3	MAGI3
						ADAM12	ADAM12
						IP6K3	IP6K3
						POU3F2	POU3F2
						ZNF597	ZNF597
						WHSC1L1	WHSC1L1
						CTRC	CTRC
						SH2B1	SH2B1
						PCDHB12	PCDHB12
						PPP2R1B	PPP2R1B
						ATP2A2	ATP2A2
						TMTC3	TMTC3
						TSC1	TSC1
						PTGS2	PTGS2
						ADAMTS4	ADAMTS4
						ATF7IP	ATF7IP
						CUL4A	CUL4A
						ZIC5	ZIC5
						ARMCX4	ARMCX4
						FLRT2	FLRT2
						PRKAA2	PRKAA2
						GMPS	GMPS
						ZIC1	ZIC1
						ORC4	ORC4
						ADAT1	ADAT1
						UBE2W	UBE2W
						TMED7	TMED7
						SUSD5	SUSD5
						SYTL5	SYTL5
						ZNF788	ZNF788
						ZNF607	ZNF607
						CTD-3074O7.11	CTD-3074O7.11
						OTUD7B	OTUD7B
						METTL15	METTL15
						AC135178.1	AC135178.1
						DPYD	DPYD
						PXMP4	PXMP4
						TULP4	TULP4
						PRPF4B	PRPF4B
						GPR107	GPR107
						EIF4E3	EIF4E3
						UBA5	UBA5
						NAA35	NAA35
						C1QTNF2	C1QTNF2
						INTU	INTU
						CKAP4	CKAP4
						PAK3	PAK3
						CCDC115	CCDC115
						ZC3H12C	ZC3H12C
						FAM46C	FAM46C
						AK2	AK2
						KATNAL2	KATNAL2
						COX15	COX15
						ZBTB26	ZBTB26
						DDX60L	DDX60L
						KLHL8	KLHL8
						RWDD1	RWDD1
						ZNF383	ZNF383
						MRPS16	MRPS16
						IGF2BP1	IGF2BP1
						HMGA2	HMGA2
						BBS1	BBS1
						SRP19	SRP19
						UBE2S	UBE2S
						TPMT	TPMT
						DCUN1D1	DCUN1D1
						CMTR2	CMTR2
						GMEB1	GMEB1
						CRBN	CRBN
						NDST4	NDST4
						MAP3K9	MAP3K9
						SAR1A	SAR1A
						ZBTB37	ZBTB37
						RBL1	RBL1
						PPIG	PPIG
						TTC4	TTC4
						CPEB1	CPEB1
						SLCO5A1	SLCO5A1
						C12orf66	C12orf66
						SLFN13	SLFN13
						MAP3K1	MAP3K1
						BCAS2	BCAS2
						FPGS	FPGS
						SENP5	SENP5
						POMP	POMP
						WAC	WAC
						MCTP2	MCTP2
						SPATA5	SPATA5
						ZC3H8	ZC3H8
						ERLIN1	ERLIN1
						AGPAT3	AGPAT3
						CCDC134	CCDC134
						GABRA2	GABRA2
						HYPK	HYPK
						SPAG6	SPAG6
						WIPF1	WIPF1
						NEO1	NEO1
						DESI2	DESI2
						RP11-247C2.2	RP11-247C2.2
						ANO3	ANO3
						ZNF606	ZNF606
						SASS6	SASS6
						STIL	STIL
						CYBB	CYBB
						MCOLN2	MCOLN2
						C21orf2	C21orf2
						NDRG4	NDRG4
						ACACA	ACACA
						PNRC1	PNRC1
						ERMP1	ERMP1
						ETV1	ETV1
						GNG10	GNG10
						ZSCAN2	ZSCAN2
						FBLN7	FBLN7
						HDHD2	HDHD2
						SLC1A2	SLC1A2
						SMEK2	SMEK2
						CCL16	CCL16
						SFRP2	SFRP2
						RNF182	RNF182
						MALT1	MALT1
						ZNF35	ZNF35
						NPR3	NPR3
						ZFP37	ZFP37
						C19orf55	C19orf55
						TIA1	TIA1
						ENPEP	ENPEP
						CENPL	CENPL
						MCM9	MCM9
						ANKRD45	ANKRD45
						CTNND2	CTNND2
						POT1	POT1
						OCLN	OCLN
						LRP2BP	LRP2BP
						PLEKHM3	PLEKHM3
						LRRC31	LRRC31
						UBE3C	UBE3C
						LMO3	LMO3
						HFE	HFE
						CHSY3	CHSY3
						ITPK1	ITPK1
						TRIM27	TRIM27
						DMXL2	DMXL2
						WDFY3	WDFY3
						TIMP4	TIMP4
						ZNF324	ZNF324
						RIOK2	RIOK2
						SEC14L4	SEC14L4
						JAM3	JAM3
						SH3BP2	SH3BP2
						TMEM120B	TMEM120B
						EXOC6B	EXOC6B
						AC104667.3	AC104667.3
						ZNF441	ZNF441
						EML1	EML1
						ATP5F1	ATP5F1
						ROBO4	ROBO4
						PCCB	PCCB
						SUSD1	SUSD1
						UFM1	UFM1
						AP5S1	AP5S1
						MBD3	MBD3
						SERTAD2	SERTAD2
						GINS2	GINS2
						ZNF440	ZNF440
						SLC30A10	SLC30A10
						MMP16	MMP16
						NOVA2	NOVA2
						RNF187	RNF187
						MRPS10	MRPS10
						FOSL2	FOSL2
						PANK3	PANK3
						RAD52	RAD52
						GABRB3	GABRB3
						ESAM	ESAM
						SOCS6	SOCS6
						ABAT	ABAT
						STRN	STRN
						MKLN1	MKLN1
						FREM2	FREM2
						SEMA3D	SEMA3D
						BCL2L13	BCL2L13
						SLIT2	SLIT2
						C10orf25	C10orf25
						TRIQK	TRIQK
						GK5	GK5
						SPTY2D1	SPTY2D1
						TREML2	TREML2
						VSTM4	VSTM4
						MFSD1	MFSD1
						ZNF829	ZNF829
						MTF1	MTF1
						GLTSCR1L	GLTSCR1L
						RFX7	RFX7
						FAIM2	FAIM2
						KMO	KMO
						SYNGR1	SYNGR1
						SYT9	SYT9
						KBTBD11	KBTBD11
						TBC1D3	TBC1D3
						MEIS1	MEIS1
						CSF1R	CSF1R
						GJA5	GJA5
						ATP11A	ATP11A
						ESPNL	ESPNL
						KSR2	KSR2
						CYFIP2	CYFIP2
						PLCE1	PLCE1
						XCR1	XCR1
						PRX	PRX
						MVB12B	MVB12B
						HERC2	HERC2
						MYO5B	MYO5B
						SHANK2	SHANK2
						ARHGAP19-SLIT1	ARHGAP19-SLIT1
						OPHN1	OPHN1
						ADAMTS18	ADAMTS18
						MC2R	MC2R
						OTOG	OTOG
						GAS7	GAS7
						TBC1D3F	TBC1D3F
						NRP1	NRP1
						KIAA1147	KIAA1147
						CTNNA3	CTNNA3
						BCL6B	BCL6B
						APC	APC
						ADAMTS9	ADAMTS9
						FAM160B2	FAM160B2
						UNC13A	UNC13A
						GSG1L	GSG1L
						CORO2B	CORO2B
						SDK1	SDK1
						NDST1	NDST1
						AMER1	AMER1
						NRXN3	NRXN3
						CYP26B1	CYP26B1
						PFKFB2	PFKFB2
						HMCN1	HMCN1
						PHF19	PHF19
						CMTM3	CMTM3
						LRP4	LRP4
						VSTM5	VSTM5
						FLJ45079	FLJ45079
						FBF1	FBF1
						PXDN	PXDN
						SRCIN1	SRCIN1
						CRMP1	CRMP1
						GPRIN2	GPRIN2
						ADAMTS15	ADAMTS15
						KCNS2	KCNS2
						SCUBE3	SCUBE3
						FHL3	FHL3
						ESRRG	ESRRG
						NFATC4	NFATC4
						TXNRD2	TXNRD2
						RETSAT	RETSAT
						TRPM3	TRPM3
						MYO5C	MYO5C
						NGB	NGB
						BEND3	BEND3
						CALCOCO1	CALCOCO1
						TNR	TNR
						CLASP2	CLASP2
						FRMD1	FRMD1
						LAT2	LAT2
						TENM3	TENM3
						RBFOX1	RBFOX1
						RASGEF1C	RASGEF1C
						KCNJ9	KCNJ9
						ERBB4	ERBB4
						KCNA1	KCNA1
						FJX1	FJX1
						WNT7A	WNT7A
						ACSBG1	ACSBG1
						CNTROB	CNTROB
						MARCH8	MARCH8
						PLEKHA2	PLEKHA2
						SLC7A8	SLC7A8
						KCNQ4	KCNQ4
						TMEM105	TMEM105
						P2RY8	P2RY8
						MYOZ3	MYOZ3
						ICMT	ICMT
						ERN1	ERN1
						AKAP11	AKAP11
						RRP12	RRP12
						ZNF629	ZNF629
						GPR158	GPR158
						TEX22	TEX22
						CCDC125	CCDC125
						KIAA1614	KIAA1614
						PKNOX2	PKNOX2
						ARHGEF18	ARHGEF18
						ATP10D	ATP10D
						BAAT	BAAT
						SYPL2	SYPL2
						ADCYAP1R1	ADCYAP1R1
						GABRB2	GABRB2
						FRMPD3	FRMPD3
						CACNA2D2	CACNA2D2
						CPLX2	CPLX2
						PCDH11Y	PCDH11Y
						TMPRSS4	TMPRSS4
						ZNF500	ZNF500
						WNT2B	WNT2B
						USP49	USP49
						PEX5L	PEX5L
						KCNN3	KCNN3
						KSR1	KSR1
						TMEM151B	TMEM151B
						KIF21B	KIF21B
						DGKG	DGKG
						TNPO2	TNPO2
						MAB21L3	MAB21L3
						RTTN	RTTN
						ITGAX	ITGAX
						KCTD9	KCTD9
						PGR	PGR
						TTBK2	TTBK2
						B3GNT7	B3GNT7
						NUDCD3	NUDCD3
						SHISA9	SHISA9
						SYT15	SYT15
						TGM2	TGM2
						NUP155	NUP155
						MKL2	MKL2
						EHD2	EHD2
						FAM73A	FAM73A
						CPSF7	CPSF7
						ANKRD52	ANKRD52
						PVR	PVR
						FAM168A	FAM168A
						EDEM3	EDEM3
						OXSR1	OXSR1
						NAV1	NAV1
						WASF2	WASF2
						DNAJC25	DNAJC25
						RBPMS	RBPMS
						GAREML	GAREML
						DNAJC25-GNG10	DNAJC25-GNG10
						AASS	AASS
						ZNF561	ZNF561
						TYRO3	TYRO3
						GPR126	GPR126
						CACUL1	CACUL1
						ZNF432	ZNF432
						RASSF2	RASSF2
						MOCOS	MOCOS
						ATP6V0E1	ATP6V0E1
						SERPINB8	SERPINB8
						SH2D4A	SH2D4A
						ZCCHC14	ZCCHC14
						CISD1	CISD1
						RBM12	RBM12
						DGKI	DGKI
						EEF2K	EEF2K
						ZKSCAN2	ZKSCAN2
						ZBTB42	ZBTB42
						SP1	SP1
						HAUS6	HAUS6
						PPP2R2A	PPP2R2A
						PAIP2	PAIP2
						SCNN1G	SCNN1G
						GRAMD1C	GRAMD1C
						ZFHX4	ZFHX4
						PIPOX	PIPOX
						TGFBR2	TGFBR2
						GPR137C	GPR137C
						EFR3A	EFR3A
						DYDC2	DYDC2
						AGMAT	AGMAT
						RNF144A	RNF144A
						MRPL17	MRPL17
						CLSPN	CLSPN
						IL17RD	IL17RD
						DSTYK	DSTYK
						DENND5B	DENND5B
						NHLRC2	NHLRC2
						MTUS2	MTUS2
						RNF11	RNF11
						GSK3B	GSK3B
						ZNF175	ZNF175
						IPO5	IPO5
						EIF2AK2	EIF2AK2
						B4GALT1	B4GALT1
						MAPK1IP1L	MAPK1IP1L
						UBE3B	UBE3B
						TMED8	TMED8
						LIN54	LIN54
						SSX2IP	SSX2IP
						STX4	STX4
						RAB3B	RAB3B
						TTLL7	TTLL7
						ZNF189	ZNF189
						BOD1L2	BOD1L2
						FBXL14	FBXL14
						MMP17	MMP17
						EXOSC3	EXOSC3
						PABPN1	PABPN1
						IKZF2	IKZF2
						KIF20B	KIF20B
						TRAF5	TRAF5
						HRK	HRK
						SRGAP2	SRGAP2
						TAF1D	TAF1D
						CD109	CD109
						CLCN5	CLCN5
						ZFAND5	ZFAND5
						TMEM170B	TMEM170B
						DCP1A	DCP1A
						RPLP1	RPLP1
						ABHD6	ABHD6
						PTBP2	PTBP2
						FGFR1OP	FGFR1OP
						SGMS2	SGMS2
						MCC	MCC
						PABPC1	PABPC1
						CAPZA2	CAPZA2
						CALM1	CALM1
						KAT7	KAT7
						RACGAP1	RACGAP1
						BBS9	BBS9
						ZBTB25	ZBTB25
						ZNF99	ZNF99
						ZNF816	ZNF816
						FAM199X	FAM199X
						ENTPD7	ENTPD7
						DOT1L	DOT1L
						EFCAB14	EFCAB14
						PPAPDC1A	PPAPDC1A
						RORA	RORA
						BACE2	BACE2
						HIP1	HIP1
						REEP3	REEP3
						WNT9B	WNT9B
						ACAD8	ACAD8
						MIEF1	MIEF1
						EVI5	EVI5
						RAB18	RAB18
						DZIP3	DZIP3
						CSNK1A1	CSNK1A1
						ZNRF3	ZNRF3
						KIAA0355	KIAA0355
						RALGPS2	RALGPS2
						FAM71F2	FAM71F2
						ST13	ST13
						PCNX	PCNX
						CSNK1A1L	CSNK1A1L
						PARP14	PARP14
						DCN	DCN
						C11orf58	C11orf58
						KPNA6	KPNA6
						BFAR	BFAR
						CNTNAP2	CNTNAP2
						GFRA1	GFRA1
						CNNM3	CNNM3
						SEC22C	SEC22C
						SUGT1	SUGT1
						SLC31A1	SLC31A1
						LGALS8	LGALS8
						METTL12	METTL12
						RANBP6	RANBP6
						FANCM	FANCM
						MYPN	MYPN
						KLHL28	KLHL28
						ZNF468	ZNF468
						ASCC1	ASCC1
						PHF14	PHF14
						CFL2	CFL2
						GPLD1	GPLD1
						NIPA1	NIPA1
						LPHN3	LPHN3
						FAM127C	FAM127C
						METTL8	METTL8
						ZSCAN29	ZSCAN29
						RPL37A	RPL37A
						SAP30BP	SAP30BP
						WDR76	WDR76
						SETD3	SETD3
						LILRB4	LILRB4
						MRC1	MRC1
						SIT1	SIT1
[truncated: 1,938 more rows]
